# Supplementary material for: CYP6 P450 Enzymes and ACE-1 Duplication Produce Extreme and Multiple Insecticide Resistance in the Malaria Mosquito Anopheles gambiae
Source: PLoS Genet. 2014 Mar 20;10(3):e1004236. doi: 10.1371/journal.pgen.1004236 (PMC3961184; doi:10.1371/journal.pgen.1004236)
Supplement: Table S1 — Details of An. gambiae samples used in experiments 1 and 2 (.xlsx). (XLSX) [file pgen.1004236.s007.xlsx]

## Sheet: sample details
Table S1. Details of An. gambiae samples used in experiments 1 and 2
Experiment	Country of origin	sample	field or colony	Latitude, Longitude	Collection date	permethrin	deltamethrin	λ-cyhalothrin	DDT	bendiocarb	propoxur	fenitrothion	malathion	chlorpyriphos methyl	pyrimiphos methyl	source of resistance data
EXP1	Côte d'Ivoire	Tiassalé	field	5.898 N, 4.823 W	May and November 2011	R	R	n/a	R	R	n/a	R	n/a	n/a	R	1
	Mali	NIH	colony	14.267 N, 5.833 W	2005	n/a (S)	n/a (S)	n/a (S)	n/a (S)	S	n/a (S)	n/a (S)	n/a (S)	n/a (S)	n/a (S)	2
	Cameroon	Ngousso	colony	3.867 N, 11.517 E	2006	n/a (S)	n/a (S)	n/a (S)	low	n/a (S)	n/a (S)	n/a (S)	n/a (S)	n/a (S)	n/a (S)	3,4
	Ghana	Okyereko	field	5.417 N, 0.600 W	May 2010	R	R	R	R	S	n/a	S	S	n/a	n/a	5,6
EXP2	Togo	Kovié	field	6.342 N, 1.112 E	November 2011	R	n/a	n/a	R	R	n/a	n/a	n/a	S	n/a	7
	Benin	Malanville	field	11.867 N, 3.383 E	July 2011	R	n/a	n/a	R	S	S	S	n/a	S	n/a	7, 8
	Ghana	Okyereko	field	3.867 N, 11.517 E	2006	n/a (S)	n/a (S)	n/a (S)	low	n/a (S)	n/a (S)	n/a (S)	n/a (S)	n/a (S)	n/a (S)	3,4
Key
Insecticide class		Resistance data (60 min WHO bioassays)
pyrethroid		R	resistant (<80% mortality)
organochlorine		S	susceptible (>97% mortality)
carbamate		low	near-susceptible (>90% mortality)
organophosphate		n/a	no data available
		n/a (S)	source of data unclear but generally considered susceptible to insecticides
References
1	Edi et al. 2012 Emerging Infectious Diseases 18:1508-1511
2	CV Edi, data in attached spreadsheet
3	Fossog Tene et al. 2013. PLoS ONE 8: e61408
4	Mitchell et al. 2012. Proc Natl Acad Sci USA 109: 6147-52
5	Mawejje 2010 MSc thesis Liverpool Schoolof Tropical Medicine
6	Weetman unpublished data
7	Djogbenou unpublished data
8	Djegbe et al. 2011. Malaria J. 10: 261

## Sheet: Mali-NIH bioassays
			24h mortality
	Insecticides	Tubes	Dead	Alive	Total
	Bendiocarb 0.1 % (60 min WHO bioassays)	1	25	0	25
		2	25	0	25
		3	26	0	26
		4	15	0	15
		Total	91	0	91
		Percentage	100	0	100
	Control OP/carb (60 min WHO bioassays)	1	0	25	25
		2	0	25	25
		Total	0	50	50
		Percentage	0	100	100
