# Supplementary material for: CYP6 P450 Enzymes and ACE-1 Duplication Produce Extreme and Multiple Insecticide Resistance in the Malaria Mosquito Anopheles gambiae
Source: PLoS Genet. 2014 Mar 20;10(3):e1004236. doi: 10.1371/journal.pgen.1004236 (PMC3961184; doi:10.1371/journal.pgen.1004236)
Supplement: Table S2 — Microarray results (.xlsx). Table S2A. Full microarray results from both experiments. Table S2B. Significant microarray probes from Exp1. Table S2C. DAVID functional annotation clustering for Exp1. Table S2D. Significantly microarray probes from Exp2. Table S2E. Microarray probes significant in both Exp1 & Exp2. (XLSX) [file pgen.1004236.s008.xlsx]

## Sheet: (A) Full microarray results
Table S2A. Full microarray results from both experiments							Exp1																							Exp2
								Tiassalé			Tiassalé			Tiassalé			Tiassalé_selected			Tiassalé_selected			Tiassalé_selected			Tiassalé_selected					Kovié			Kovié
								Okyereko			Mali-NIH			NGousso			Tiassalé			Okyereko			Mali-NIH			NGousso					Okyereko			Malanville
ProbeName	Transcript Name	Gene	Chromosome	Gene Start (bp)	Gene End (bp)	Description	mean LogFC	q-value	regulation	LogFC	q-value	regulation	LogFC	q-value	regulation	LogFC	q-value	regulation	LogFC	q-value	regulation	LogFC	q-value	regulation	LogFC	q-value	regulation	LogFC		mean LogFC	q-value	regulation	LogFC	q-value	regulation	LogFC
CUST_3531_PI422575199	AGAP001203-RA	AGAP001203	2R	1496600	1497238	AGAP001203-PA [Anopheles gambiae str. PEST]	0.252473	0.471638	down	-0.0391967	0.364901	up	0.258127	0.200579	up	0.605653	0.528225	down	-0.246034	0.27606	up	0.499733	0.103729	up	0.484673	0.222065	down	-0.294151		-0.10719	0.406278	up	0.0375887	0.0743419	down	-0.251968
CUST_624_PI422575199	AGAP005218-RA	AGAP005218	2L	12430445	12431915	zinc finger ran-binding domain-containing protein 2	-0.256498	0.0157615	down	-0.338514	0.0211502	down	-0.333923	0.00822457	down	-0.416104	0.319883	up	0.129081	0.108899	down	-0.168982	0.0734419	down	-0.133013	0.0871832	down	-0.148452		0.170203	0.00592207	up	0.204755	0.0204719	up	0.135652
CUST_9774_PI422575199	AGAP011160-RA	AGAP011160	3L	18112740	18113828	syntaxin-18	-0.168331	0.0201636	down	-0.285532	0.0600713	down	-0.23967	0.0978416	down	-0.0964956	0.203165	up	0.187822	0.0857774	down	-0.25094	0.0907785	down	-0.168884	0.252743	up	0.0315351		0.0305552	0.44292	down	-0.0125883	0.263672	up	0.0736987
CUST_1333_PI422575199	AGAP005863-RA	AGAP005863	2L	22645345	22648522	n-alpha-acetyltransferase auxiliary subunit	0.681844	0.000870645	up	0.7207	0.174942	up	0.0999849	0.00412394	up	0.80132	0.140799	up	0.324173	0.0065271	up	1.02025	0.0176803	up	0.357543	0.00587793	up	1.09127		0.0648601	0.239323	up	0.160795	0.434004	down	-0.0310749
CUST_9939_PI422575199	AGAP011341-RA	AGAP011341	3L	21459818	21461108	dna-binding protein d-ets-4	0.353993	0.0825825	up	1.12021	0.244274	down	-0.392013	0.302659	up	0.00151896	0.46304	down	-0.112315	0.0310515	up	1.09416	0.338555	down	-0.0381866	0.186659	up	0.338263		-0.0969207	0.229506	down	-0.0943126	0.21714	down	-0.0995289
CUST_4820_PI422575199	AGAP002866-RA	AGAP002866	2R	28494017	28495645	cytochrome p450	2.67721	0.211435	up	0.54778	0.00108158	up	3.23747	0.00330624	up	2.88685	0.0806784	up	0.446194	0.0285575	up	1.07573	0.000686187	up	4.61589	0.00455953	up	3.69952		0.441153	0.0578706	up	0.386465	0.030031	up	0.49584
CUST_3026_PI422575199	AGAP007482-RA	AGAP007482	2L	46849524	46852007	rad50-interacting protein 1	-0.28369	0.279292	down	-0.113576	0.00294541	down	-0.626228	0.0315115	down	-0.601768	0.416785	up	0.191525	0.170812	up	0.327093	0.0998487	down	-0.361092	0.113262	down	-0.32657		0.474578	0.00917508	up	0.449487	0.00667383	up	0.499669
CUST_6955_PI422575199	AGAP004370-RA	AGAP004370	2R	55365327	55366257	transcription initiation factor iia gamma chain	-0.155438	0.321654	down	-0.0909931	0.368791	up	0.0816247	0.0382358	down	-0.949884	0.560071	down	-0.0945275	0.217963	up	0.505857	0.362974	down	-0.000167767	0.0560158	down	-0.479068		0.102526	0.190805	up	0.0979119	0.169194	up	0.107141
CUST_8751_PI422575199	AGAP000396-RA	AGAP000396	X	7239849	7241015	thioredoxin-dependent peroxide reductase	0.129743	0.0453266	down	-0.188117	0.0117465	up	0.509728	0.225119	up	0.0422857	0.453825	up	0.053535	0.161538	down	-0.170563	0.00493395	up	0.490822	0.170733	up	0.0943041		0.0691736	0.0624042	up	0.1373	0.472345	up	0.00104707
CUST_6741_PI422575199	AGAP001473-RA	AGAP001473	2R	5364946	5369903	acetyl-coa synthetase	-0.252224	0.273264	down	-0.270187	0.00726225	up	1.23368	0.0549927	down	-0.617883	0.175746	down	-0.827703	0.01246	down	-0.991062	0.0347534	up	0.586451	0.00418006	down	-1.45434		-0.232617	0.127972	down	-0.120446	0.00850486	down	-0.344788
CUST_10615_PI422575199	AGAP012057-RA	AGAP012057	3L	37173628	37176799	rna polymerase-associated protein rtf1	-0.395461	0.0693874	down	-0.208488	0.0384847	down	-0.303897	0.0152268	down	-0.614584	0.535452	up	0.0297551	0.0413399	down	-0.15922	0.00911792	down	-0.346873	0.0105876	down	-0.739702		0.27923	0.314746	up	0.123324	0.0523726	up	0.435136
CUST_3952_PI422575199	AGAP002257-RA	AGAP002257	2R	18229188	18230485	tetraspanin-33-like isoform 1	0.0816516	0.0136679	down	-0.39651	0.405485	up	0.0931367	0.0452407	up	0.286475	0.397487	up	0.180623	0.17635	down	-0.197538	0.103099	up	0.309821	0.0533799	up	0.394525		0.0834298	0.396945	down	-0.0234452	0.0339405	up	0.190305
CUST_9990_PI422575199	AGAP011393-RA	AGAP011393	3L	23469138	23472110	integrator complex subunit 7	0.37508	0.0553927	up	0.393004	0.0810549	up	0.201667	0.0937092	up	0.245663	0.288284	up	0.315315	0.054653	up	0.651946	0.0584888	up	0.389783	0.0339154	up	0.368415		0.38695	0.0131728	up	0.468198	0.0445305	up	0.305702
CUST_7382_PI422575199	AGAP001581-RB	AGAP001581	2R	6447644	6451539	isoform a	1.04008	0.0196277	up	0.560837	0.158755	up	0.575762	0.0035405	up	1.95085	0.383377	up	0.179052	0.0112518	up	0.70793	0.0182947	up	0.530224	0.00915816	up	1.91485		-0.158014	0.0416727	down	-0.171546	0.0641894	down	-0.144482
CUST_2656_PI422575199	AGAP007125-RA	AGAP007125	2L	43064656	43066267	wd-repeat protein	-0.138878	0.24834	down	-0.140937	0.0034974	down	-0.480256	0.0158017	down	-0.508895	0.118328	up	0.585471	0.206252	up	0.356235	0.360787	down	-0.00164811	0.254221	down	-0.0577643		0.683773	0.0261005	up	0.509808	0.00552399	up	0.857739
DETOX_500_PI422610884	AGAP012292-RA	AGAP012292	3L	39814231	39816748	CYP9J4 - Cytochrome P450 monooxygenase; target probed by LSTM-AGAM-DETOX V3 probe agam-detox-1I14	-0.219536	0.000507741	up	0.919337	0.00737483	down	-0.381568	0.0353183	down	-0.416725	0.0546302	down	-0.509625	0.00837179	up	0.380519	0.00301105	down	-0.922781	0.0230472	down	-0.895999		1.32815	0.00237375	up	1.33039	0.00238491	up	1.32592
CUST_8790_PI422575199	AGAP013421-RA	AGAP013421	X	7727523	7728793	protein	0.21719	0.210998	down	-0.526248	0.384005	up	0.0608826	0.13722	up	0.329348	0.427077	down	-0.148581	0.282097	up	0.435546	0.172389	up	0.724046	0.0671408	up	0.279568		-0.0462133	0.421996	down	-0.0162415	0.205207	down	-0.0761851
CUST_9822_PI422575199	AGAP011209-RA	AGAP011209	3L	19404725	19405932	AGAP011209-PA [Anopheles gambiae str. PEST]	1.40665	0.0009912	up	1.04663	0.00660326	up	0.590386	0.00238404	up	2.4549	0.393615	up	0.123875	0.00250284	up	1.1335	0.00285594	up	0.649375	0.00374041	up	2.5651		-0.700176	0.00594941	down	-0.902338	0.0347534	down	-0.498014
CUST_2526_PI422575199	AGAP007000-RA	AGAP007000	2L	40588299	40588993	u139_drome ame: full=upf0139 membrane protein cg10674	0.773193	0.0122681	up	0.811994	0.00481236	up	1.72221	0.0436714	down	-0.309882	0.45781	up	0.0629314	0.0441476	up	0.93672	0.00497955	up	1.72971	0.0621291	down	-0.251595		-0.184137	0.240961	down	-0.305915	0.431863	down	-0.0623596
CUST_11533_PI422575199	AGAP008250-RA	AGAP008250	3R	7879122	7882050	AGAP008250-PA [Anopheles gambiae str. PEST]	-0.141882	0.488666	down	-0.10795	0.261153	down	-0.300819	0.157168	down	-0.994215	0.526737	up	0.0825769	0.160267	up	0.746665	0.341554	up	0.0497096	0.218308	down	-0.244684		-0.0151409	0.428016	down	-0.00867511	0.35064	down	-0.0216066
CUST_6334_PI422575199	AGAP003974-RA	AGAP003974	2R	47401884	47403108	cell division protein	0.00225128	0.103371	down	-0.225997	0.359166	down	-0.201781	0.0598049	up	0.226339	0.570367	up	0.0177016	0.393168	down	-0.0250567	0.350396	down	-0.00539635	0.0131761	up	0.2454		-0.0238078	0.473512	up	0.000542078	0.218975	down	-0.0481576
CUST_11288_PI422575199	AGAP007993-RA	AGAP007993	3R	3876269	3877121	AGAP007993-PA [Anopheles gambiae str. PEST]	0.16312	0.428063	down	-0.185279	0.18236	down	-1.28035	0.098462	up	0.622972	0.564168	down	-0.126456	0.126592	up	0.597857	0.315384	down	-0.113891	0.0514419	up	1.33742		-0.0150865	0.469203	down	-0.00168465	0.343285	down	-0.0284883
CUST_12312_PI422575199	AGAP009079-RA	AGAP009079	3R	25444938	25446768	2 -phosphodiesterase 12	-0.314639	0.00304244	down	-0.476992	0.000353104	down	-0.499017	0.00710608	down	-0.427888	0.123583	up	0.300198	0.25102	down	-0.122712	0.0683445	down	-0.16634	0.0572794	down	-0.194882		0.316583	0.421271	up	0.0248502	0.00366444	up	0.608315
DETOX_200_PI422610884	AGAP005837-RA	AGAP005837	2L	22316476	22318579	COEJHE5E - Carboxylesterase; target probed by LSTM-AGAM-DETOX V3 probe agam-detox-1K1	-0.721845	0.0786207	down	-0.305593	0.189094	up	0.41994	0.0346908	down	-0.967918	0.0940664	down	-0.979456	0.0132629	down	-1.12718	0.00282076	down	-0.448046	0.00489411	down	-1.90227		-0.0476032	0.128779	up	0.349565	0.0801428	down	-0.444771
DETOX_333_PI422610884	AGAP000192-RA	AGAP000192	X	3174285	3178594	CYP4C26 - Cytochrome P450 monooxygenase; target probed by LSTM-AGAM-DETOX V3 probe agam-detox-1C3; alternative detox probe for AG_DETOX_P111	-0.321614	0.492988	down	-0.0657239	0.291763	down	-0.184896	0.218965	down	-0.599858	0.441687	down	-0.216905	0.404412	down	-0.0412295	0.277644	down	-0.292574	0.109213	down	-0.745402		-0.0185849	0.190698	down	-0.0543457	0.38907	up	0.0171759
CUST_7730_PI422575199	AGAP000068-RA	AGAP000068	X	1048365	1059174	nuclear factor i	0.421015	0.443754	down	-0.0609102	0.335582	down	-0.122768	0.0121859	up	0.608724	0.103367	up	0.51615	0.0901982	up	0.414609	0.0229868	up	0.543698	0.0143529	up	1.14274		-0.564742	0.0679672	down	-0.323897	0.00508763	down	-0.805586
CUST_3364_PI422575199	AGAP001790-RA	AGAP001790	2R	10491597	10493192	p21-activated pak	-0.27779	0.402817	down	-0.227587	0.177948	down	-0.351372	0.166947	down	-0.599679	0.441407	down	-0.146204	0.353004	up	0.264284	0.334821	up	0.117308	0.0542163	down	-0.869692		-0.0725415	0.0951872	down	-0.160135	0.437598	up	0.0150521
CUST_2783_PI422575199	AGAP007235-RA	AGAP007235	2L	44434229	44434426	---NA---	0.132421	0.158113	down	-0.140224	0.369187	up	0.0589612	0.0799684	up	0.115892	0.493988	down	-0.162957	0.320675	up	0.258705	0.30086	up	0.172091	0.04685	up	0.329101		-0.0375584	0.443516	down	-0.00757185	0.170219	down	-0.0675451
CUST_5517_PI422575199	AGAP013170-RA	AGAP013170	2R	36775912	36776402	dystrobrevin- isoform a	0.696741	0.0196131	up	1.05737	0.470608	up	0.0897857	0.0804025	up	0.593642	0.448315	down	-0.135803	0.0566321	up	1.36675	0.123806	up	0.672017	0.114489	up	0.400879		-0.0407086	0.207581	down	-0.0466812	0.274409	down	-0.034736
CUST_9467_PI422575199	AGAP010835-RA	AGAP010835	3L	11724169	11724981	partner of sld5	-0.460966	0.13302	down	-0.50335	0.0733158	down	-0.59489	0.0504592	down	-0.728029	0.377368	up	0.255127	0.416918	down	-0.00248712	0.159834	down	-0.34501	0.0998371	down	-0.592028		0.549361	0.00114457	up	0.74879	0.00881461	up	0.349933
CUST_12002_PI422575199	AGAP008761-RA	AGAP008761	3R	17142818	17143928	translocon-associated gamma subunit	0.332576	0.279292	down	-0.0424852	0.0151212	up	0.416746	0.0255676	up	0.732015	0.473333	down	-0.105637	0.214684	down	-0.166173	0.0942064	up	0.333534	0.00539325	up	0.721822		0.180187	0.00592207	up	0.497082	0.155589	down	-0.136707
CUST_13910_PI422575199	AGAP012803-RA	AGAP012803	UNKN	30149656	30150292	fire exit	-0.444961	0.289019	down	-0.269384	0.46105	up	0.0988133	0.0379557	down	-0.794377	0.301626	down	-0.685621	0.236879	down	-0.614016	0.325178	up	0.0391178	0.045704	down	-1.12992		-0.0851949	0.1487	down	-0.0957138	0.207653	down	-0.0746761
CUST_4299_PI422575199	AGAP002515-RA	AGAP002515	2R	22177211	22178562	mapk mak mrk overlapping kinase	-0.154084	0.0157033	down	-0.194955	0.395314	down	-0.114816	0.0992616	down	-0.72273	0.441687	down	-0.258152	0.338976	up	0.260522	0.340899	up	0.10848	0.160782	down	-0.261004		-0.0576506	0.112103	down	-0.0759787	0.263992	down	-0.0393225
DETOX_653_PI422610884	AGAP000761-RA	AGAP000761	X	13784275	13785443	GSTT1 - Glutathion S-transferase; target probed by LSTM-AGAM-DETOX V3 probe agam-detox-1C9	-0.59842	0.0880473	down	-0.758372	0.459349	up	0.0470591	0.1448	down	-0.416254	0.125085	down	-0.530207	0.0283157	down	-0.797161	0.0542215	down	-0.625226	0.0332712	down	-1.04057		0.230261	0.0275316	up	0.192821	0.0104005	up	0.267702
CUST_2323_PI422575199	AGAP006810-RA	AGAP006810	2L	38696491	38697681	chromatin modification-related protein meaf6	-0.0741715	0.0109209	down	-0.559885	0.373366	down	-0.0832158	0.187261	up	0.091696	0.106436	up	0.215462	0.192068	down	-0.144813	0.147482	up	0.0999244	0.0622875	up	0.151264		-0.128841	0.0355806	down	-0.144413	0.0661004	down	-0.113269
CUST_12256_PI422575199	AGAP009022-RA	AGAP009022	3R	23761689	23770026	chitinase 3	0.311139	0.210075	down	-0.452794	0.0958747	up	0.159312	0.100292	down	-0.749459	0.332274	up	0.631991	0.11509	up	1.18282	0.165195	up	0.584586	0.0642824	up	1.14237		-0.041217	0.437486	down	-0.0198931	0.347753	down	-0.0625409
CUST_10978_PI422575199	AGAP012424-RA	AGAP012424	3L	41924090	41939037	insulin receptor	-0.0267507	0.436758	up	0.163861	0.443831	down	-0.172981	0.2252	up	0.15291	0.529517	down	-0.196244	0.408301	down	-0.0283498	0.345337	up	0.0426433	0.169902	down	-0.318588		-0.0429363	0.125931	down	-0.0497379	0.201064	down	-0.0361346
CUST_5408_PI422575199	AGAP003279-RA	AGAP003279	2R	34797252	34801414	tetratricopeptide repeat protein 37	-0.468168	0.407331	up	0.0770328	0.00239417	down	-0.942846	0.00814462	down	-1.17612	0.230156	up	0.432049	0.045818	up	0.626764	0.0585742	down	-0.511266	0.0181856	down	-0.882574		0.259075	0.0169439	up	0.429431	0.298666	up	0.0887178
CUST_2517_PI422575199	AGAP006992-RA	AGAP006992	2L	40500484	40506296	integral membrane protein	-0.67353	0.372182	down	-0.180973	0.198395	down	-0.455416	0.0302712	down	-2.10259	0.408702	down	-0.242618	0.309593	up	0.387687	0.186166	down	-0.364318	0.0222619	down	-1.32556		-0.0367455	0.170779	down	-0.107093	0.381812	up	0.0336024
CUST_9113_PI422575199	AGAP010446-RA	AGAP010446	3L	3797046	3798480	AGAP010446-PA [Anopheles gambiae str. PEST]	0.346199	0.0883965	down	-0.21832	0.0153936	up	0.455861	0.0310848	up	0.393884	0.404405	down	-0.0770647	0.247071	up	0.150496	0.00902396	up	0.611789	0.0133489	up	0.683481		-0.0684614	0.0173547	down	-0.128495	0.42395	down	-0.00842744
DETOX_37_PI422610884	AGAP000651-RA	AGAP000651	X	11655373	11664337	Actin5C - Actin-5C (Actin-1D, cytoplasmic); target probed by LSTM-AGAM-DETOX V3 probe agam-detox-1B9	0.0256445	0.00748703	up	0.399792	0.000337547	down	-0.578328	0.0114303	up	0.601738	0.153523	down	-0.155916	0.0172796	up	0.182628	0.000110437	down	-0.855387	0.00779508	up	0.403425		-0.454611	0.0359826	down	-0.215865	0.00130323	down	-0.693357
CUST_9221_PI422575199	AGAP010563-RA	AGAP010563	3L	6406222	6412388	insect cationic amino acid transporter	-0.192393	0.0013599	up	1.33129	0.0505339	down	-0.484583	0.0496109	down	-0.462643	0.107409	down	-0.644468	0.013208	up	0.709308	0.000812853	down	-1.04817	0.00326205	down	-1.19956		1.16998	0.000480038	up	1.7988	0.00699908	up	0.541159
CUST_11704_PI422575199	AGAP008440-RA	AGAP008440	3R	10810837	10814311	urate oxidase	-0.389265	0.360605	up	0.159112	0.147629	up	0.261094	0.011705	down	-1.62032	0.444222	down	-0.165083	0.19276	up	0.252629	0.24892	up	0.187568	0.022631	down	-1.57567		0.107026	0.245878	up	0.32327	0.403314	down	-0.109218
CUST_7750_PI422575199	AGAP000601-RB	AGAP000601	X	10691120	10696691	leucine-rich repeat	-0.368793	0.00206346	down	-0.52714	0.0434583	down	-0.184204	0.0168194	down	-0.457525	0.36957	down	-0.0650126	0.0111611	down	-0.434702	0.0348825	down	-0.161493	0.00764944	down	-0.447693		-0.0923714	0.0712201	down	-0.162899	0.412557	down	-0.0218434
DETOX_541_PI422610884	AGAP004248-RA	AGAP004248	2R	53209757	53211971	GPX1 - Glutathione dependent peroxidase; target probed by LSTM-AGAM-DETOX V3 probe agam-detox-1B23	0.361624	0.452557	up	0.129028	0.108079	up	0.867124	0.0541538	up	1.01958	0.0154457	down	-0.84437	0.210994	down	-0.329577	0.24477	up	0.160111	0.164398	up	0.323481		-0.510714	0.175176	down	-0.248118	0.0121412	down	-0.773311
DETOX_714_PI422610884	AGAP003714-RA	AGAP003714	2R	42356990	42373450	PX14 - Peroxidase; target probed by LSTM-AGAM-DETOX V3 probe agam-detox-1J16; alternative detox probe for AG_DETOX_P238	1.37618	0.024531	up	0.478754	0.00770959	up	1.66545	0.0109235	up	1.6648	0.428594	up	0.18904	0.102571	up	0.6064	0.00652282	up	1.81906	0.0159264	up	2.02259		-0.875259	0.0393944	down	-0.845054	0.0326894	down	-0.905463
CUST_12751_PI422575199	AGAP009531-RA	AGAP009531	3R	35415701	35419761	torn and diminished isoform a	0.160771	0.0601175	up	0.707574	0.438186	down	-0.185357	0.138303	down	-0.365698	0.158076	down	-0.506401	0.103163	up	0.746775	0.178869	up	0.245805	0.107492	down	-0.184474		0.00282614	0.436457	down	-0.0127785	0.418238	up	0.0184308
CUST_9359_PI422575199	AGAP010714-RA	AGAP010714	3L	8918979	8922035	synaptic glycoprotein sc2	-0.00693854	0.0763804	down	-0.108263	0.0456003	up	0.274758	0.0360511	up	0.301812	0.166698	down	-0.321763	0.0818611	down	-0.392707	0.300769	down	-0.0498145	0.230518	down	-0.0674169		-0.0171343	0.191191	down	-0.178905	0.241272	up	0.144637
CUST_10680_PI422575199	AGAP012121-RA	AGAP012121	3L	37838834	37840507	serine threonine-protein kinase rio1	-0.676275	0.481979	up	0.0431631	0.00259262	down	-1.1264	0.00864864	down	-1.79086	0.0910758	up	0.435149	0.0311794	up	0.557454	0.00638051	down	-0.453941	0.00312928	down	-1.28706		-0.025586	0.472907	down	-0.00252358	0.412157	down	-0.0486485
CUST_1220_PI422575199	AGAP005756-RA	AGAP005756	2L	20287341	20289292	carboxylesterase	0.373384	0.0719725	up	0.40439	0.0263656	up	0.771074	0.214506	down	-0.0897973	0.543525	down	-0.0724295	0.0895773	up	0.454203	0.00657082	up	0.662257	0.265849	up	0.0381768		0.0474689	0.108688	up	0.109038	0.42614	down	-0.0141004
DETOX_250_PI422610884	AGAP005660-RA	AGAP005660	2L	18353711	18355427	CYP305A4 - Cytochrome P450 monooxygenase; target probed by LSTM-AGAM-DETOX V3 probe agam-detox-1M7	-0.0774975	0.478465	up	0.0288509	0.0203923	down	-0.597642	0.21813	down	-0.0911846	0.255452	up	0.155698	0.118717	up	0.405421	0.0873473	down	-0.34781	0.167761	up	0.13738		0.0241484	0.0870879	up	0.0850266	0.275747	down	-0.0367298
CUST_3129_PI422575199	AGAP007577-RA	AGAP007577	2L	47795365	47796084	histidine triad nucleotide-binding protein 3	-0.496581	0.38333	down	-0.0950818	0.213058	down	-0.279156	0.0225728	down	-0.960027	0.296986	down	-0.199687	0.191417	down	-0.303744	0.0860619	down	-0.312773	0.00933702	down	-1.0287		-0.0179169	0.383498	up	0.0581832	0.321595	down	-0.094017
CUST_7385_PI422575199	AGAP001585-RB	AGAP001585	2R	6479830	6482286	a chain structural studies of nucleoside analog and feedback inhibitor binding to drosophila melanogaster multisubstrate deoxyribonucleoside kinase	-0.538039	0.000801758	down	-0.663096	0.0390336	down	-0.294367	0.0196507	down	-0.378239	0.284578	down	-0.214772	0.012418	down	-0.881306	0.00194822	down	-0.442805	0.0215663	down	-0.568418		-0.0996086	0.0182522	down	-0.270737	0.252713	up	0.0715197
CUST_12403_PI422575199	AGAP009175-RA	AGAP009175	3R	28123814	28125025	beta- -galactosyltransferase 6	-0.658259	0.190062	down	-0.388132	0.0121946	down	-0.958208	0.0110447	down	-0.978433	0.334951	down	-0.224697	0.370477	down	-0.0814971	0.0252427	down	-0.715438	0.0186232	down	-0.827849		0.122266	0.323527	up	0.0302475	0.00814858	up	0.214284
CUST_7293_PI422575199	AGAP004635-RA	AGAP004635	2R	58683516	58685465	sulfate transporter	-0.333985	0.007065	down	-0.432248	0.0246347	down	-0.230727	0.0260148	down	-0.303642	0.462267	down	-0.0754294	0.0566263	down	-0.394209	0.0094504	down	-0.368252	0.016744	down	-0.274835		-0.0892468	0.0350305	down	-0.167559	0.435802	down	-0.0109343
CUST_4955_PI422575199	AGAP002956-RA	AGAP002956	2R	30114469	30115742	splicing factor u2af 38 kda subunit	-0.388319	0.0876329	down	-0.265227	0.0368525	down	-0.210396	0.00871132	down	-0.942166	0.349035	up	0.222071	0.400487	up	0.0263101	0.289536	down	-0.0695809	0.0360351	down	-0.868857		0.580702	0.00247872	up	0.547868	0.00183269	up	0.613536
CUST_6836_PI422575199	AGAP004297-RB	AGAP004297	2R	54160060	54162508	nad dependent epimerase dehydratase	-0.84708	0.188834	down	-0.164281	0.00654411	down	-0.703688	0.0329	down	-0.6232	0.0513032	down	-0.688437	0.0144779	down	-0.864642	0.000887885	down	-1.45782	0.00915381	down	-1.26885		-0.591597	0.083625	down	-0.278936	0.00310536	down	-0.904257
DETOX_724_PI422610884	AGAP011216-RA	AGAP011216	3L	19446199	19448003	PX3 - Peroxidase; target probed by LSTM-AGAM-DETOX V3 probe agam-detox-1J9	0.279256	0.187615	up	0.244705	0.351739	up	0.0902241	0.201121	up	0.47275	0.541349	down	-0.164067	0.370384	up	0.191915	0.161215	up	0.572105	0.186987	up	0.103837		-0.0719511	0.205046	down	-0.098721	0.354791	down	-0.0451812
CUST_11232_PI422575199	AGAP007936-RA	AGAP007936	3R	3211735	3212626	hydrolethalus syndrome protein 1 homolog	-0.0281649	0.478953	down	-0.0266389	0.434746	up	0.043949	0.207351	up	0.0671492	0.346235	down	-0.533284	0.300886	down	-0.283536	0.362764	down	-0.00114796	0.271122	up	0.0312352		-0.0498151	0.130868	down	-0.147127	0.359194	up	0.0474964
CUST_11221_PI422575199	AGAP007925-RA	AGAP007925	3R	2908720	2916228	isoform a	0.198647	0.0381738	up	0.153635	0.00482832	up	0.446534	0.11272	up	0.0793595	0.579806	down	-0.00701286	0.356287	up	0.0228895	0.00672206	up	0.428032	0.191853	up	0.0614342		-0.336861	0.0552333	down	-0.273901	0.0195785	down	-0.399821
DETOX_638_PI422610884	AGAP000163-RA	AGAP000163	X	2843996	2846441	GSTMS2 - Glutathion S-transferase; target probed by LSTM-AGAM-DETOX V3 probe agam-detox-1C6	0.394489	0.0593189	up	0.334853	0.0277969	up	0.240491	0.00375127	up	1.00677	0.0717279	down	-0.317068	0.278133	up	0.0751986	0.276362	down	-0.0289955	0.00345067	up	0.738618		-0.245837	0.399367	down	-0.0638227	0.0600672	down	-0.427851
CUST_8310_PI422575199	AGAP001023-RF	AGAP001023	X	19654476	19663046	isoform e	-0.0100468	0.485123	up	0.0237689	0.0324256	down	-0.356887	0.00506459	up	0.620197	0.314539	down	-0.14011	0.0283485	down	-0.196899	0.00208015	down	-0.598545	0.00740073	up	0.448085		-0.403375	0.0163171	down	-0.786743	0.455576	down	-0.0200082
CUST_7026_PI422575199	AGAP004437-RA	AGAP004437	2R	55996972	56006061	glycerol-3-phosphate dehydrogenase	0.33108	0.135696	down	-0.27925	0.0101599	up	2.19313	0.22584	down	-0.150096	0.290213	down	-0.509763	0.118401	down	-0.882842	0.0375319	up	1.6195	0.14739	down	-0.513963		-0.934863	0.00626554	down	-0.934846	0.00626554	down	-0.934879
CUST_9072_PI422575199	AGAP010404-RA	AGAP010404	3L	2779188	2784335	glutathione s-transferase	1.55011	0.221431	up	0.499543	0.014851	up	3.54913	0.0583398	up	1.29495	0.355991	down	-0.393222	0.401504	up	0.0555893	0.0120921	up	2.70864	0.10264	up	1.19284		0.0882393	0.239379	up	0.977778	0.282576	down	-0.801299
CUST_13721_PI422575199	AGAP012586-RA	AGAP012586	UNKN	17815690	17816001	b chain crystallographic studies of nucleosome core particles containing histone sin mutants	0.00383882	0.0322453	down	-0.478613	0.253192	down	-0.158506	0.00838291	up	0.948147	0.147829	down	-0.26866	0.0861147	down	-0.58812	0.00377327	down	-0.371917	0.0245652	up	0.672042		0.258266	0.166534	up	0.47992	0.453772	up	0.0366117
CUST_10249_PI422575199	AGAP011667-RA	AGAP011667	3L	31190907	31225576	AGAP011667-PA [Anopheles gambiae str. PEST]	0.178481	0.375785	down	-0.173002	0.335642	up	0.114201	0.167278	up	0.128642	0.461293	down	-0.229198	0.0839822	up	1.01339	0.238558	up	0.295039	0.15876	down	-0.307387		-0.0355034	0.23442	down	-0.0507788	0.384831	down	-0.020228
CUST_5101_PI422575199	AGAP003047-RC	AGAP003047	2R	31426492	31435204	ded1-like dead-box rna helicase	0.665969	0.0209996	up	0.543912	0.0458595	up	0.452727	0.0316568	up	0.522824	0.16172	up	0.397304	0.00310024	up	0.884153	0.00258742	up	0.765703	0.00291452	up	0.826496		0.0312579	0.455026	up	0.0141539	0.402731	up	0.0483618
CUST_9207_PI422575199	AGAP010549-RA	AGAP010549	3L	6234902	6257148	novel protein vertebrate alpha-l-	0.171151	0.289749	up	0.474955	0.378121	down	-0.344688	0.294028	up	0.0358302	0.388423	down	-0.262191	0.145116	up	0.637778	0.312465	down	-0.076207	0.179273	up	0.299241		0.0128397	0.389367	up	0.0198802	0.451784	up	0.00579915
CUST_12574_PI422575199	AGAP009353-RA	AGAP009353	3R	31744891	31750750	anopheles gambiae pest agap012680-pa	0.201977	0.517513	up	0.00250246	0.457796	up	0.0323528	0.206967	up	0.0766303	0.438384	down	-0.192407	0.27404	up	0.523899	0.307736	up	0.22673	0.0503467	up	0.349747		-0.0693521	0.23809	down	-0.100114	0.389328	down	-0.0385902
CUST_4668_PI422575199	AGAP002752-RA	AGAP002752	2R	26670074	26672699	tetratricopeptide repeat protein	-0.0205218	0.00371738	up	0.171326	0.00715134	up	0.353983	0.0354076	down	-0.379885	0.189442	down	-0.201897	0.345872	up	0.0357827	0.0770218	up	0.211547	0.0239483	down	-0.515886		0.186291	0.003495	up	0.285585	0.0935542	up	0.0869974
CUST_12286_PI422575199	AGAP009052-RA	AGAP009052	3R	24806990	24807244	membrane-associated lps-inducible tnf alpha factor protein	0.0756447	0.00155309	up	0.467664	0.0963231	up	0.0704915	0.0366084	up	0.146504	0.0748851	down	-0.322139	0.17469	up	0.137077	0.0439584	down	-0.221361	0.0326031	down	-0.146508		0.0523082	0.425617	down	-0.0380596	0.27193	up	0.142676
CUST_11598_PI422575199	AGAP008321-RA	AGAP008321	3R	9104556	9109056	calcium calmodulin-dependent serine protein kinase membrane-associated guanylate kinase	-0.305569	0.464639	up	0.0722387	0.0131475	down	-0.537708	0.108866	down	-0.310384	0.561695	down	-0.0273276	0.345425	up	0.0956186	0.0383876	down	-0.560853	0.0645235	down	-0.592326		-0.242295	0.0608825	down	-0.338271	0.240747	down	-0.146319
CUST_8835_PI422575199	AGAP000457-RB	AGAP000457	X	7930828	7935051	protein-l-isoaspartate o-methyltransferase	0.524423	0.283359	up	0.0935677	0.00337521	up	1.04806	0.0579732	up	0.344345	0.534374	up	0.0397549	0.315554	up	0.0652815	0.00379673	up	1.13291	0.0359945	up	0.462379		-0.0335644	0.105311	up	0.20171	0.0555135	down	-0.268839
CUST_3867_PI422575199	AGAP002189-RA	AGAP002189	2R	17331871	17332553	odorant-binding protein obpjj83a	0.171764	0.436208	down	-0.0553626	0.47126	up	0.0231823	0.187055	up	0.107024	0.439238	up	0.116264	0.222489	up	0.558062	0.327569	up	0.129359	0.111723	up	0.26832		-0.0895391	0.183564	down	-0.118139	0.324768	down	-0.0609392
CUST_1167_PI422575199	AGAP005709-RA	AGAP005709	2L	19210685	19211637	serine collagenase 1	-0.220043	0.490025	down	-0.057267	0.0719872	down	-0.769202	0.119531	up	0.332459	0.241281	down	-0.422146	0.233694	up	0.584292	0.00740165	down	-1.55741	0.229873	up	0.146872		-0.0538584	0.292139	down	-0.0434155	0.205041	down	-0.0643014
CUST_6103_PI422575199	AGAP003802-RA	AGAP003802	2R	43463816	43466479	isoform a	-0.204976	0.296302	down	-0.0908805	0.00190702	down	-0.703144	0.264353	down	-0.0388298	0.26692	up	0.170756	0.368651	up	0.0385853	0.0170559	down	-0.534701	0.226703	up	0.0991137		0.0531525	0.448095	up	0.00969529	0.180612	up	0.0966097
CUST_773_PI422575199	AGAP005341-RB	AGAP005341	2L	14269657	14288258	isoform a	-0.264185	0.00874514	down	-0.253871	0.0142392	down	-0.331913	0.108514	down	-0.0709539	0.445304	down	-0.0602641	0.00426355	down	-0.417861	0.00755264	down	-0.39249	0.0711587	down	-0.118023		-0.139412	0.1471	down	-0.231147	0.408615	down	-0.0476767
CUST_13548_PI422575199	AGAP009166-RA	AGAP009166	3R	28045440	28048127	inhibitor of nuclear factor kappa b kinase beta subunit	-0.939437	0.0956979	down	-0.935729	0.0320288	down	-1.30911	0.0229361	down	-0.733602	0.205069	down	-0.268119	0.130527	down	-0.693431	0.0274568	down	-0.845508	0.0318593	down	-1.11924		0.0439616	0.406555	down	-0.0168325	0.0881275	up	0.104756
CUST_11581_PI422575199	AGAP008304-RA	AGAP008304	3R	8755798	8803005	cgmp-dependent -cyclic phosphodiesterase	-0.678787	0.197179	down	-0.694424	0.260572	down	-0.805219	0.0480899	down	-1.22456	0.560088	down	-0.0681717	0.351583	up	0.127964	0.163825	down	-0.445845	0.0482035	down	-1.03064		-0.00873473	0.287778	down	-0.0391252	0.376122	up	0.0216557
CUST_10707_PI422575199	AGAP012148-RC	AGAP012148	3L	38070519	38076647	p38 mapk	1.54472	0.243998	up	0.213733	0.256649	up	0.285691	0.00354401	up	4.49815	0.563302	up	0.0381953	0.101495	up	0.37626	0.12214	up	0.274982	0.00344398	up	3.61948		0.0383258	0.261525	up	0.179897	0.357052	down	-0.103246
CUST_13377_PI422575199	AGAP010153-RA	AGAP010153	3R	49515450	49516150	rigor mortis	-1.27091	0.271353	down	-0.374967	0.194732	down	-0.808134	0.00362842	down	-1.98867	0.601305	down	-0.00877866	0.298572	down	-0.577986	0.0684505	down	-1.06996	0.0118563	down	-2.80572		0.014663	0.355181	down	-0.0231262	0.196848	up	0.0524522
CUST_1685_PI422575199	AGAP006181-RA	AGAP006181	2L	27817370	27818383	troponin c	0.0525892	0.132759	up	0.483976	0.0794554	up	3.93062	0.0189445	down	-2.55098	0.427141	down	-0.996409	0.278339	down	-0.94752	0.129994	up	2.34021	0.0547482	down	-2.94077		-0.779451	0.389347	down	-0.402145	0.214226	down	-1.15676
CUST_4739_PI422575199	AGAP001312-RB	AGAP001312	2R	2843090	2845996	succinyl- synthetase small	0.446901	0.38333	down	-0.0701076	0.00352828	up	1.47692	0.0947913	up	0.279943	0.3295	down	-0.167454	0.164193	down	-0.325951	0.00965659	up	1.1748	0.197611	up	0.145808		-0.356403	0.465122	down	-0.00808446	0.00870507	down	-0.704722
CUST_4040_PI422575199	AGAP002324-RB	AGAP002324	2R	19567983	19574991	cation proton antiporter	1.39796	0.289218	up	0.207022	0.00542581	up	3.35599	0.0108092	up	1.90364	0.428979	down	-0.270268	0.322026	down	-0.153293	0.00852914	up	2.10792	0.0400647	up	0.966485		-0.337924	0.151065	down	-0.316894	0.122386	down	-0.358955
CUST_5099_PI422575199	AGAP013071-RA	AGAP013071	2R	31439417	31442223	delta -desaturase	0.379105	0.127789	up	0.531285	0.074748	down	-0.604517	0.0144505	up	1.30862	0.357549	up	0.117048	0.12915	up	0.772928	0.215806	down	-0.250879	0.0411189	up	0.51719		-0.0178806	0.188778	up	0.0985534	0.117315	down	-0.134315
DETOX_458_PI422610884	AGAP002869-RA	AGAP002869	2R	28501033	28502910	CYP6P2 - Cytochrome P450 monooxygenase; target probed by LSTM-AGAM-DETOX V3 probe agam-detox-1O6	1.30894	0.0483256	up	1.64925	0.00757958	up	1.65385	0.0199687	up	0.957584	0.553404	down	-0.106183	0.0617071	up	1.40151	0.0324933	up	1.09903	0.0413371	up	1.09242		0.17081	0.0955306	up	0.141144	0.0416821	up	0.200476
CUST_9308_PI422575199	AGAP010653-RA	AGAP010653	3L	8018339	8021381	synaptotagmin isoform c	0.147165	0.114575	down	-0.649206	0.376685	down	-0.182649	0.0992673	up	0.456511	0.398843	down	-0.409411	0.319404	up	0.206433	0.205901	up	0.387691	0.0251999	up	0.664213		-0.0719698	0.0724807	down	-0.0898764	0.180532	down	-0.0540632
CUST_6532_PI422575199	AGAP001145-RA	AGAP001145	2R	595002	596454	prp38 pre-mrna processing factor 38 domain containing a	-0.696789	0.00305999	down	-0.82337	0.193746	down	-0.430704	0.00964375	down	-1.34692	0.114339	up	0.305537	0.0769891	down	-0.410647	0.0916964	down	-0.179848	0.00771089	down	-0.989243		0.414156	0.0302678	up	0.290996	0.00486243	up	0.537315
CUST_6107_PI422575199	AGAP003805-RA	AGAP003805	2R	43477704	43480103	ef-hand domain (c-terminal) containing 1	0.0793933	0.502142	up	0.053406	0.438157	up	0.128093	0.248492	down	-0.165027	0.453825	down	-0.261896	0.317645	down	-0.301671	0.112737	up	0.548187	0.108284	up	0.213372		-0.0677509	0.0931346	down	-0.0853843	0.21382	down	-0.0501175
CUST_909_PI422575199	AGAP005474-RA	AGAP005474	2L	16070116	16071133	anopheles gambiae pest agap012715-pa	-0.292029	0.00361076	down	-0.640238	0.460708	down	-0.0224576	0.0098504	down	-0.4102	0.39846	up	0.0952506	0.056016	down	-0.42565	0.170284	up	0.0697633	0.0284005	down	-0.323392		-0.0672844	0.470142	down	-0.0034761	0.218944	down	-0.131093
CUST_10002_PI422575199	AGAP011405-RA	AGAP011405	3L	23876713	23878295	novel krab box and zinc c2h2 type domain containing protein	-0.329967	0.186465	down	-0.544068	0.448759	down	-0.198256	0.0412363	down	-0.452212	0.311562	up	0.194873	0.37928	down	-0.0832065	0.360897	down	-0.00200863	0.0423709	down	-0.700052		0.0637088	0.0638595	up	0.0689316	0.092171	up	0.058486
CUST_7278_PI422575199	AGAP004633-RA	AGAP004633	2R	58677642	58679735	sulfate transporter	-0.416203	0.0638507	down	-0.630741	0.179283	up	0.296191	0.0056044	down	-1.02489	0.27846	down	-0.178738	0.128301	down	-0.276711	0.00731649	up	0.302449	0.00946958	down	-1.16351		-0.000558075	0.196304	up	0.198379	0.194918	down	-0.199495
CUST_7394_PI422575199	AGAP001579-RA	AGAP001579	2R	6427902	6428162	AGAP001579-PA [Anopheles gambiae str. PEST]	-0.18515	0.383438	down	-0.217503	0.492661	down	-0.0319877	0.302168	down	-0.00811696	0.310072	down	-0.343974	0.350437	up	0.200296	0.0726336	down	-1.09957	0.24334	up	0.0459847		-0.0560058	0.0851787	down	-0.0582664	0.100864	down	-0.0537452
CUST_4561_PI422575199	AGAP001122-RA	AGAP001122	2R	446998	448433	gustatory receptor	0.0938113	0.152414	down	-0.159601	0.29039	up	0.0852157	0.0776097	up	0.15306	0.550957	up	0.0825692	0.401074	up	0.0282525	0.26925	up	0.0770817	0.0422454	up	0.378859		-0.0388003	0.391093	down	-0.0318634	0.351045	down	-0.0457372
CUST_12496_PI422575199	AGAP009267-RA	AGAP009267	3R	30200345	30211818	beat protein	0.206636	0.357973	up	0.232355	0.434693	down	-0.0440494	0.264444	up	0.101397	0.570334	up	0.0521832	0.191428	up	0.578441	0.131288	up	0.337616	0.262813	up	0.0340582		-0.0660215	0.0754804	down	-0.0725253	0.113494	down	-0.0595176
CUST_1948_PI422575199	AGAP006465-RA	AGAP006465	2L	32511427	32515170	AGAP006465-PA [Anopheles gambiae str. PEST]	0.0200902	0.367405	down	-0.334857	0.41034	down	-0.0862406	0.296768	down	-0.0244641	0.440814	down	-0.248883	0.368642	up	0.132016	0.332934	down	-0.0683018	0.0159467	up	0.502388		-0.104295	0.237245	down	-0.17817	0.438528	down	-0.0304192
CUST_451_PI422575199	AGAP005074-RA	AGAP005074	2L	9614343	9616139	AGAP005074-PA [Anopheles gambiae str. PEST]	0.160684	0.202946	up	0.572956	0.0433274	down	-0.49295	0.258244	up	0.0949461	0.455535	up	0.0803304	0.0870529	up	0.846922	0.188375	down	-0.225338	0.20267	up	0.16757		-0.0693314	0.197369	down	-0.161089	0.439818	up	0.0224264
CUST_66_PI422575199	AGAP004730-RA	AGAP004730	2L	2865994	2866766	phospholipase a2	-0.419982	0.252005	up	0.202985	0.371601	down	-0.187096	0.127201	down	-0.55789	0.598442	up	0.00403608	0.214458	down	-0.680806	0.346826	down	-0.0286013	0.0476361	down	-1.26848		-0.0114978	0.322206	up	0.0871324	0.277792	down	-0.110128
CUST_2379_PI422575199	AGAP006866-RA	AGAP006866	2L	39226948	39227651	cuticle protein 63	0.19341	0.204982	up	0.337723	0.220169	down	-0.269068	0.141629	up	0.495102	0.549161	down	-0.0856414	0.337791	up	0.205505	0.254419	up	0.340435	0.259031	up	0.0507646		-0.0628184	0.296602	down	-0.08026	0.37858	down	-0.0453768
DETOX_746_PI422610884	AGAP010899-RA	AGAP010899	3L	12786986	12788946	PX8 - Peroxidase; target probed by LSTM-AGAM-DETOX V3 probe agam-detox-1J11	0.244265	0.343443	down	-0.115184	0.414455	down	-0.0850972	0.178395	up	0.505696	0.378112	up	0.26274	0.197673	up	0.527647	0.163184	up	0.625301	0.283081	up	0.00722428		-0.0579803	0.379482	down	-0.0269934	0.158342	down	-0.0889672
CUST_10404_PI422575199	AGAP011827-RA	AGAP011827	3L	33866988	33868703	trifunctional enzyme beta subunit (tp-beta)	-0.224326	0.000942948	down	-1.0773	0.0179407	up	0.695083	0.068387	down	-0.284301	0.589374	down	-0.0182487	0.0426743	down	-0.947071	0.0414793	up	0.696517	0.0533068	down	-0.428887		-0.384453	0.00273217	down	-0.785709	0.444565	up	0.0168036
CUST_9994_PI422575199	AGAP011397-RA	AGAP011397	3L	23687111	23691672	short isoform e	1.10177	0.0117294	up	0.797931	0.00777614	up	0.605009	0.00301778	up	1.88607	0.354599	down	-0.0825405	0.00570548	up	0.776161	0.00668237	up	0.665153	0.00265701	up	1.88026		-0.0199901	0.233821	down	-0.0550655	0.41462	up	0.0150853
CUST_13529_PI422575199	AGAP010304-RA	AGAP010304	3R	52951761	52996140	vacuole membrane protein	-0.468517	0.00706803	down	-0.543689	0.125256	down	-0.166788	0.0104567	down	-0.617689	0.260862	down	-0.128983	0.00677326	down	-0.527046	0.0227599	down	-0.233513	0.00395389	down	-0.722378		0.0394141	0.34888	down	-0.04958	0.154092	up	0.128408
CUST_2312_PI422575199	AGAP006799-RA	AGAP006799	2L	38581845	38582666	isoform a	0.0810775	0.0651286	down	-0.144265	0.0217521	up	0.28073	0.0401999	up	0.30302	0.371992	down	-0.0876679	0.119553	down	-0.19275	0.070754	up	0.183517	0.200679	up	0.0562129		-0.218736	0.295408	down	-0.111353	0.0639472	down	-0.32612
CUST_7546_PI422575199	AGAP001713-RC	AGAP001713	2R	8862946	8877405	fatty acid	0.320704	0.180629	up	0.274252	0.127602	down	-0.341012	0.187167	up	0.160733	0.103102	up	0.617586	0.0195393	up	0.837534	0.184117	up	0.220983	0.0400099	up	0.771737		0.429425	0.415608	down	-0.0889962	0.0320532	up	0.947847
CUST_3443_PI422575199	AGAP001862-RA	AGAP001862	2R	11516577	11518058	gpcr class a orphan receptor 1 (agap001862-pa)	-0.40573	0.139172	down	-0.386261	0.411943	up	0.151503	0.0965858	up	0.138452	0.230091	down	-0.952193	0.0333019	down	-0.792879	0.0416115	down	-0.714414	0.0199378	down	-0.83078		-0.101023	0.0342055	down	-0.238374	0.377163	up	0.0363281
CUST_10695_PI422575199	AGAP012136-RA	AGAP012136	3L	38000934	38001850	mitochondrial ribosomal protein s25	2.50589	0.347307	down	-0.248604	0.0150267	up	2.5734	0.00366996	up	5.43205	0.458405	up	0.286372	0.294131	down	-0.373879	0.025842	up	2.49972	0.00373822	up	5.15265		-0.788285	0.00450987	down	-0.824944	0.00594941	down	-0.751626
CUST_445_PI422575199	AGAP005069-RA	AGAP005069	2L	9388525	9394345	defective proboscis extension	0.0650848	0.142265	down	-0.238287	0.373366	up	0.055592	0.100259	up	0.136429	0.538725	up	0.114104	0.402915	up	0.0223153	0.285724	up	0.237429	0.216687	up	0.177031		-0.0482617	0.323685	down	-0.0500674	0.335007	down	-0.046456
CUST_2480_PI422575199	AGAP006955-RA	AGAP006955	2L	40233778	40235567	cg3955 cg3955-pa	-0.417421	0.0282144	down	-1.32437	0.470028	down	-0.106739	0.0990982	up	0.673037	0.501784	down	-0.375471	0.0155079	down	-1.68476	0.249756	down	-0.191476	0.26263	up	0.129779		-0.0698782	0.128651	down	-0.0792548	0.191831	down	-0.0605017
CUST_13887_PI422575199	AGAP012772-RA	AGAP012772	UNKN	28031096	28032538	zinc transporter	0.302403	0.00333914	up	0.906193	0.0415794	down	-0.476394	0.01646	up	0.790391	0.443798	down	-0.252424	0.0828553	up	0.691231	0.0196197	down	-0.7226	0.0879206	up	0.6256		-0.0798783	0.062038	up	0.395375	0.0250281	down	-0.555132
CUST_4087_PI422575199	AGAP001276-RA	AGAP001276	2R	2187230	2188894	aspartyl-trna synthetase	0.175542	0.473969	up	0.0565129	0.266122	down	-0.245584	0.0679501	up	0.497894	0.505569	up	0.0757346	0.282317	up	0.188488	0.34837	down	-0.0196127	0.072152	up	0.575554		-0.0202974	0.366192	down	-0.0335764	0.454265	down	-0.00701849
CUST_6150_PI422575199	AGAP003825-RA	AGAP003825	2R	43799157	43800166	subfamily member 17	-0.254323	0.481364	up	0.0203284	0.0339441	down	-0.502275	0.0437045	down	-0.704891	0.205649	up	0.282788	0.0813911	up	0.336851	0.0508364	down	-0.166975	0.0395221	down	-0.508974		0.324426	0.00118715	up	0.360448	0.00205574	up	0.288403
CUST_4681_PI422575199	AGAP002758-RA	AGAP002758	2R	26775064	26778865	ring finger protein 126-b	0.208091	0.157513	up	0.179086	0.000830785	up	0.536888	0.117443	up	0.140907	0.0760762	down	-0.202233	0.349308	up	0.028665	0.000202841	up	0.385859	0.254541	down	-0.0228591		-0.176468	0.327077	up	0.0655882	0.0119864	down	-0.418524
CUST_6987_PI422575199	AGAP004384-RA	AGAP004384	2R	55518911	55521980	monocarboxylate transporter 3	0.0749987	0.0222853	down	-0.246616	0.00992401	up	0.298543	0.077941	up	0.164798	0.590676	up	0.0058427	0.034054	down	-0.173137	0.00100173	up	0.283275	0.0710635	up	0.123129		0.247731	0.148087	up	0.258194	0.167788	up	0.237268
CUST_1411_PI422575199	AGAP005940-RA	AGAP005940	2L	23872260	23875749	splicing factor yt521-b	0.174954	0.440226	up	0.278439	0.460951	down	-0.108042	0.223382	down	-0.416455	0.55955	up	0.0474781	0.112782	up	1.20674	0.269466	up	0.280592	0.0971797	down	-0.191548		-0.018197	0.323269	up	0.0349776	0.168979	down	-0.0713716
CUST_5389_PI422575199	AGAP003259-RB	AGAP003259	2R	34500539	34502354	gustatory receptor	0.0645853	0.506904	down	-0.0112119	0.408002	down	-0.0463462	0.0984808	up	0.379001	0.469292	down	-0.0607458	0.380122	up	0.112878	0.220322	down	-0.365263	0.0485131	up	0.318454		-0.0548099	0.360294	down	-0.0480971	0.325743	down	-0.0615226
CUST_3950_PI422575199	AGAP002258-RB	AGAP002258	2R	18230838	18233631	mediator of rna polymerase ii transcription subunit 31	-0.314239	0.153521	down	-0.170664	0.0344463	down	-0.782701	0.0063961	down	-0.789112	0.0857036	up	0.597829	0.0321756	up	0.448534	0.0452782	down	-0.168085	0.0365887	down	-0.423405		0.386235	0.00232593	up	0.403201	0.00294854	up	0.369268
CUST_2105_PI422575199	AGAP006608-RB	AGAP006608	2L	34695234	34698821	AGAP006608-PB [Anopheles gambiae str. PEST]	0.296832	0.00134731	up	0.658115	0.284357	up	0.0328775	0.194283	down	-0.116384	0.121145	up	0.22931	0.00568637	up	0.932094	0.00690516	up	0.267571	0.282329	up	0.00671707		0.254027	0.035121	up	0.37868	0.246067	up	0.129373
CUST_4886_PI422575199	AGAP002899-RA	AGAP002899	2R	29098113	29099864	transmembrane protein 169	-0.32885	0.429497	up	0.14373	0.495118	up	0.0191881	0.0615144	down	-0.727318	0.266007	down	-0.786917	0.333849	up	0.1916	0.0988371	down	-0.600004	0.0270324	down	-1.0003		-0.0470044	0.328157	down	-0.0346045	0.217779	down	-0.0594043
CUST_10367_PI422575199	AGAP011788-RB	AGAP011788	3L	33271412	33273378	serine protease	-0.274048	0.347307	up	0.275021	0.101281	down	-0.775521	0.0254108	down	-0.582122	0.325303	down	-0.520002	0.356349	up	0.169337	0.101817	down	-0.80941	0.223963	up	0.0784065		0.0115254	0.180612	up	0.0433517	0.337278	down	-0.0203009
CUST_5342_PI422575199	AGAP003227-RA	AGAP003227	2R	34048328	34049738	nucleoside diphosphate kinase 7	-1.1886	0.150762	down	-1.10216	0.0423561	down	-1.75744	0.0329867	down	-1.85819	0.344401	up	0.419107	0.357202	down	-0.175874	0.16285	down	-0.508241	0.0562881	down	-1.7297		0.357927	0.00274951	up	0.321218	0.00160809	up	0.394635
CUST_7996_PI422575199	AGAP000784-RA	AGAP000784	X	14272803	14275118	abhydrolase domain-containing protein 4	0.0284044	0.416578	down	-0.0736711	0.333796	down	-0.120935	0.011676	up	0.683526	0.428627	down	-0.192852	0.0828625	down	-0.333249	0.0638276	down	-0.357051	0.0411168	up	0.371807		-0.289202	0.00573966	down	-0.956135	0.0774728	up	0.377732
CUST_11485_PI422575199	AGAP008200-RA	AGAP008200	3R	6721518	6734693	voltage-gated potassium channel	0.336709	0.0466817	up	0.701298	0.12799	down	-0.375355	0.00975122	up	0.637998	0.449585	down	-0.257219	0.120843	up	0.844868	0.13533	down	-0.305575	0.0323332	up	0.517022		-0.0818864	0.193364	down	-0.0470824	0.0299565	down	-0.11669
CUST_5565_PI422575199	AGAP003410-RA	AGAP003410	2R	37458943	37459831	myb-interacting protein 40	-0.263406	0.177132	down	-0.164589	0.230922	down	-0.249343	0.0477075	down	-0.616293	0.438384	up	0.106902	0.41057	down	-0.00440469	0.286837	down	-0.0885164	0.0707469	down	-0.457288		0.155206	0.0301447	up	0.196364	0.110353	up	0.114048
CUST_13918_PI422575199	AGAP012812-RA	AGAP012812	UNKN	30917404	30917826	keratinocyte associated protein 2	-0.32741	0.00241186	down	-0.54441	0.392744	down	-0.0579044	0.292239	down	-0.00827741	0.29201	down	-0.189599	0.016418	down	-0.864479	0.0555713	down	-0.269708	0.0806525	down	-0.219682		-0.0711487	0.0138353	down	-0.262421	0.104803	up	0.120123
CUST_13572_PI422575199	AGAP009873-RA	AGAP009873	3R	44630238	44631526	larval cuticle protein lcp-30	0.0311272	0.329297	up	0.231144	0.238916	down	-0.419399	0.290003	up	0.0653028	0.382189	down	-0.252186	0.220938	up	0.502717	0.357108	up	0.0159289	0.203513	down	-0.208931		-0.0282602	0.416182	down	-0.0161615	0.317205	down	-0.0403588
CUST_6088_PI422575199	AGAP013142-RA	AGAP013142	2R	43081194	43082560	juvenile hormone-inducible	-0.764548	0.497682	down	-0.045279	0.476865	up	0.0688705	0.0548342	down	-1.36863	0.269327	down	-0.61678	0.0303466	down	-0.578279	0.00890645	down	-0.684504	0.00856903	down	-1.97947		0.331233	0.0275613	up	0.70967	0.431041	down	-0.0472036
CUST_4154_PI422575199	AGAP002347-RA	AGAP002347	2R	20503869	20505783	n-acetylglucosamine-6-phosphate deacetylase	0.304523	0.00493714	up	0.464051	0.0258379	up	0.91624	0.0276472	down	-0.169684	0.238589	down	-0.120275	0.0278968	up	0.287671	0.0547696	up	0.735816	0.0217798	down	-0.406954		0.19016	0.417465	down	-0.023307	0.00836727	up	0.403628
CUST_13645_PI422575199	AGAP012499-RA	AGAP012499	UNKN	8385983	8388466	serine threonine protein kinase	-0.502714	0.0200371	down	-0.47898	0.00242684	down	-0.786652	0.0157631	down	-0.461705	0.260813	up	0.185824	0.049095	down	-0.333272	0.00284801	down	-0.566065	0.0302851	down	-0.389608		-0.0752363	0.104138	down	-0.186164	0.399345	up	0.0356913
CUST_665_PI422575199	AGAP007237-RB	AGAP007237	2L	44471352	44503960	thyroid peroxidase	0.0273379	0.0998625	up	0.267618	0.00956156	down	-0.454618	0.0514646	up	0.456237	0.210134	down	-0.220178	0.268647	up	0.116688	0.02086	down	-0.548817	0.109167	up	0.326919		-0.215223	0.0316144	down	-0.283733	0.139538	down	-0.146713
CUST_4054_PI422575199	AGAP002329-RA	AGAP002329	2R	19947532	19951883	peroxisomal carnitine o-octanoyltransferase	0.0204452	0.280302	up	0.124352	0.0797298	down	-0.193231	0.207114	down	-0.0881415	0.296986	up	0.198468	0.140677	up	0.310364	0.285276	up	0.0455395	0.227532	down	-0.0762126		0.176843	0.309291	up	0.0869698	0.0682412	up	0.266716
CUST_10992_PI422575199	AGAP012409-RA	AGAP012409	3L	41771464	41773010	gram-negative bacteria binding protein 3	-0.658078	0.0595803	down	-0.880647	0.430632	up	0.201335	0.0137587	down	-1.33048	0.566195	down	-0.0406975	0.100082	down	-0.64925	0.324496	up	0.0464639	0.0110446	down	-1.33589		0.182842	0.325514	up	0.0421253	0.00664566	up	0.323558
DETOX_7_PI422610884	AGAP006273-RA	AGAP006273	2L	29021062	29023548	ABCB3 - ABC transporter	-0.245161	0.117022	down	-0.184015	0.0330455	down	-0.195626	0.023303	down	-0.296092	0.583958	up	0.0119092	0.177585	down	-0.163142	0.0475893	down	-0.176954	0.0247972	down	-0.455139		-0.0272876	0.131918	up	0.149095	0.0705324	down	-0.20367
CUST_9003_PI422575199	AGAP010337-RA	AGAP010337	3L	1664258	1664967	low molecular mass ubiquinone-binding protein	0.140725	0.0191539	down	-0.561416	0.022319	up	1.55148	0.155647	up	0.225969	0.221494	down	-0.532465	0.0406834	down	-1.19365	0.0549724	up	1.02992	0.205615	down	-0.207948		-0.848689	0.00199247	down	-1.00622	0.00575686	down	-0.691162
CUST_5746_PI422575199	AGAP013240-RA	AGAP013240	2R	39390344	39390925	AGAP013240-PA [Anopheles gambiae str. PEST]	1.91445	0.00128603	up	1.72205	0.0343352	up	1.58582	0.00472348	up	2.27976	0.454174	up	0.236926	0.00796495	up	1.77317	0.00512392	up	1.53675	0.00915779	up	2.58915		-0.0118078	0.380447	up	0.0306261	0.299729	down	-0.0542416
CUST_1568_PI422575199	AGAP006083-RA	AGAP006083	2L	26149370	26156793	frazzled protein	0.140626	0.0494847	up	1.11483	0.493132	down	-0.0220698	0.202165	down	-0.0805942	0.465009	up	0.120551	0.0494172	up	0.603645	0.123597	down	-0.195416	0.0178871	down	-0.576643		0.0538394	0.428511	up	0.0119918	0.111414	up	0.0956871
CUST_7781_PI422575199	AGAP000625-RA	AGAP000625	X	11263541	11267788	skd vacuolar sorting	-0.0579444	0.00914812	down	-0.158941	0.0639193	down	-0.184804	0.0514456	up	0.16773	0.535452	up	0.0154195	0.0225815	down	-0.220177	0.0719645	down	-0.166535	0.0280736	up	0.21506		-0.0547709	0.0737503	down	-0.168758	0.301889	up	0.0592157
CUST_666_PI422575199	AGAP013248-RA	AGAP013248	2L	29525422	29530487	cuticular protein rr-1 family (agap006283-pa)	1.27183	0.0719648	up	1.04041	0.472496	up	0.103811	0.0964444	up	1.12863	0.392102	up	0.687426	0.0463201	up	1.79213	0.0920321	up	0.880747	0.0270833	up	2.68525		-0.108915	0.103766	down	-0.0594585	0.00746368	down	-0.158372
CUST_1871_PI422575199	AGAP006394-RA	AGAP006394	2L	31059858	31061615	adp-dependent glucokinase	-0.192342	0.318607	down	-0.237921	0.480906	down	-0.029591	0.278084	up	0.0489791	0.48804	down	-0.0976535	0.197764	up	0.515625	0.140725	down	-0.824842	0.0824828	down	-0.6263		-0.02881	0.239861	down	-0.0374348	0.352816	down	-0.0201851
CUST_7414_PI422575199	AGAP001598-RA	AGAP001598	2R	6581887	6585340	AGAP001598-PA [Anopheles gambiae str. PEST]	0.199851	0.187627	up	0.225213	0.42698	up	0.0614503	0.0913406	up	0.807285	0.286612	down	-0.291412	0.315199	up	0.181959	0.283829	down	-0.139179	0.260138	up	0.0623803		-0.0480469	0.298981	down	-0.0587022	0.36672	down	-0.0373915
CUST_6397_PI422575199	AGAP004014-RA	AGAP004014	2R	47875209	47876693	lysosomal pro-x	-0.0283252	0.437167	up	0.0585865	0.402774	down	-0.0623006	0.199186	down	-0.153969	0.582417	up	0.0251567	0.401332	down	-0.0439149	0.290621	down	-0.0994842	0.236038	up	0.131131		-0.0759116	0.217149	down	-0.0627244	0.134331	down	-0.0890988
CUST_152_PI422575199	AGAP004805-RA	AGAP004805	2L	3758094	3778548	isoform a	-0.0718867	0.353397	down	-0.0239714	0.00332618	down	-0.632856	0.0152861	up	0.736673	0.0866348	down	-0.273402	0.00696194	down	-0.30207	0.00121315	down	-0.750455	0.0191752	up	0.541359		-0.0846125	0.159142	up	0.168198	0.0359826	down	-0.337423
CUST_7167_PI422575199	AGAP004567-RA	AGAP004567	2R	57644052	57645084	trypsin eta	0.349947	0.00536862	up	0.820901	0.0301726	down	-0.455327	0.0206044	up	0.794257	0.350672	down	-0.0868721	0.00463219	up	0.766296	0.0429985	down	-0.482657	0.021265	up	0.656209		-0.280587	0.342196	down	-0.0443431	0.00274478	down	-0.516831
CUST_8711_PI422575199	AGAP000348-RA	AGAP000348	X	6141381	6154000	transient receptor potential channel	0.203506	0.273593	up	0.41771	0.477696	down	-0.0408938	0.022689	up	1.06355	0.335097	down	-0.536498	0.340114	up	0.271547	0.294878	down	-0.203462	0.137349	down	-0.28742		0.00206143	0.460883	down	-0.0039168	0.44469	up	0.00803967
CUST_7493_PI422575199	AGAP001181-RA	AGAP001181	2R	789095	789957	AGAP001181-PA [Anopheles gambiae str. PEST]	-0.188381	0.007065	down	-0.775429	0.000193551	up	1.43223	0.0109096	down	-0.455817	0.0806784	down	-0.603524	0.00547024	down	-1.28956	0.00577907	up	0.84561	0.00679394	down	-0.88732		0.195162	0.28905	up	0.120173	0.105671	up	0.27015
CUST_6415_PI422575199	AGAP004048-RA	AGAP004048	2R	48631543	48632214	lethal 35cc	0.275646	0.00210836	down	-1.1129	0.0348678	up	1.55905	0.2867	down	-0.0219881	0.379855	up	0.325712	0.252992	down	-0.4552	0.0101733	up	1.47649	0.230574	up	0.208431		-0.0307431	0.0749393	down	-0.208398	0.14664	up	0.146912
CUST_3876_PI422575199	AGAP013463-RA	AGAP013463	2R	17414384	17421150	transient receptor potential cation channel protein painless	-0.931097	0.0953499	down	-0.416728	0.0177456	down	-1.06549	0.0683904	down	-0.983274	0.0806086	down	-0.39883	0.0663682	down	-0.551139	0.0169973	down	-1.22689	0.0144041	down	-1.34306		0.105797	0.295515	up	0.0398539	0.0226387	up	0.17174
CUST_4415_PI422575199	AGAP002588-RA	AGAP002588	2R	23314050	23314901	AGAP002588-PA [Anopheles gambiae str. PEST]	0.816689	0.0124851	down	-1.12291	0.0122212	up	2.2335	0.0292863	up	1.23492	0.546825	up	0.0878258	0.0143456	down	-1.23702	0.00129838	up	2.29546	0.00753919	up	1.49618		-1.36966	0.00126093	down	-2.22235	0.0726877	down	-0.516981
CUST_6737_PI422575199	AGAP001484-RA	AGAP001484	2R	5426952	5429009	ap-3 complex subunit mu-1	0.000687307	0.178533	down	-0.391782	0.412944	down	-0.241167	0.0422347	up	1.41509	0.338524	down	-0.503148	0.144607	down	-0.836898	0.139109	down	-0.865713	0.0408364	up	0.924595		0.135911	0.0648434	up	0.163145	0.145216	up	0.108677
CUST_10432_PI422575199	AGAP011859-RA	AGAP011859	3L	34276239	34289207	isoform c	-0.349102	0.440458	up	0.0280832	0.00568777	down	-0.602766	0.0925459	down	-0.179642	0.270283	down	-0.237587	0.0550291	down	-0.20546	0.0016889	down	-0.817059	0.0541486	down	-0.31777		-0.123809	0.100653	down	-0.148741	0.193108	down	-0.0988774
CUST_3615_PI422575199	AGAP002012-RA	AGAP002012	2R	13898544	13921949	AGAP002012-PA [Anopheles gambiae str. PEST]	0.483235	0.518454	down	-0.00150332	0.182135	up	0.672233	0.028006	up	0.929089	0.460636	down	-0.182289	0.0924825	down	-0.260331	0.0113573	up	0.70795	0.02254	up	0.851974		-0.139637	0.29572	up	0.108237	0.0385405	down	-0.387511
CUST_107_PI422575199	AGAP004764-RA	AGAP004764	2L	3154590	3156095	zinc finger protein 84	-1.39602	0.012936	down	-0.899119	0.00628092	down	-1.16329	0.00361372	down	-1.85897	0.482784	down	-0.0672504	0.0385496	down	-1.05857	0.000944525	down	-1.29858	0.00677025	down	-2.09759		0.152867	0.00445921	up	0.185668	0.0165802	up	0.120066
CUST_8040_PI422575199	AGAP000097-RA	AGAP000097	X	1574720	1576305	mitochondrial solute carrier	0.126918	0.490996	down	-0.0380951	0.0750014	up	0.327103	0.0614376	down	-0.134875	0.59543	up	0.00528855	0.404688	down	-0.00987331	0.011602	up	0.838319	0.108224	down	-0.221071		0.0534223	0.158396	up	0.0577452	0.19689	up	0.0490994
CUST_7103_PI422575199	AGAP004508-RA	AGAP004508	2R	57171200	57174085	transmembrane and coiled-coil domains protein 1	0.324055	0.0251208	up	0.423284	0.185963	down	-0.158954	0.0124922	up	0.456548	0.185538	up	0.185509	0.0104348	up	0.574463	0.352004	down	-0.00334152	0.00854109	up	0.652328		0.131498	0.00927045	up	0.236602	0.362297	up	0.0263936
CUST_4754_PI422575199	AGAP001314-RA	AGAP001314	2R	2874535	2875630	signal transducer and activator of transcription	1.31712	0.0986896	down	-1.30641	0.0578281	up	1.52826	0.0499667	up	2.50647	0.164949	up	0.914014	0.125493	down	-0.497646	0.00081586	up	2.98287	0.00572761	up	2.68915		0.0977621	0.469247	down	-0.00614076	0.216765	up	0.201665
CUST_12500_PI422575199	AGAP009271-RA	AGAP009271	3R	30418935	30420032	cg8392	0.0756158	0.0723799	up	0.228173	0.504521	down	-0.000320593	0.12816	up	0.112723	0.568683	up	0.0184645	0.283532	up	0.109267	0.271587	down	-0.0564667	0.224019	up	0.0603189		0.0930439	0.0836189	up	0.476188	0.192834	down	-0.290101
CUST_1334_PI422575199	AGAP005864-RA	AGAP005864	2L	22649439	22654222	probable methyltransferase tarbp1	-0.245098	0.256126	up	0.0403308	0.00416507	down	-0.241727	0.0231133	down	-0.293538	0.233614	down	-0.136874	0.167507	down	-0.107299	0.0096687	down	-0.387542	0.00346418	down	-0.480813		0.331379	0.0107186	up	0.381339	0.0263467	up	0.281419
CUST_13718_PI422575199	AGAP012582-RA	AGAP012582	UNKN	17570184	17571319	isoform a	0.0610691	0.0195748	down	-0.197164	0.0805923	down	-0.15682	0.0122763	up	0.253503	0.290398	up	0.15883	0.348742	down	-0.032235	0.249052	up	0.0515536	0.015432	up	0.447578		-0.151737	0.386853	up	0.0499395	0.0359484	down	-0.353414
CUST_3607_PI422575199	AGAP002005-RA	AGAP002005	2R	13533900	13535451	fibrinogen and fibronectin	0.108395	0.188731	down	-0.152039	0.399698	up	0.0578004	0.117126	up	0.435046	0.437958	down	-0.256955	0.321515	down	-0.11977	0.152846	up	0.284195	0.217007	up	0.14514		-0.0250386	0.460711	down	-0.00351187	0.252805	down	-0.0465653
CUST_1312_PI422575199	AGAP005843-RA	AGAP005843	2L	22422914	22423937	isoform b	-0.935041	0.00898831	down	-0.745191	0.0419973	down	-0.488766	0.00900678	down	-0.650784	0.196667	down	-0.582214	0.0149891	down	-1.50239	0.0105084	down	-1.14008	0.020671	down	-1.08303		0.0155765	0.107073	up	0.195617	0.145213	down	-0.164464
CUST_2452_PI422575199	AGAP006933-RA	AGAP006933	2L	40121383	40123629	AGAP006933-PA [Anopheles gambiae str. PEST]	0.954948	0.0012105	up	2.34796	0.156653	up	1.0259	0.0278963	down	-0.436993	0.33752	up	0.310923	0.0317928	up	2.23964	0.0198394	up	0.919071	0.12099	down	-0.365899		0.0509867	0.29169	up	0.0439727	0.231448	up	0.0580007
DETOX_491_PI422610884	AGAP008217-RA	AGAP008217	3R	6971669	6973290	CYP6Z3 - Cytochrome P450 monooxygenase; target probed by LSTM-AGAM-DETOX V3 probe agam-detox-1O18	2.26476	0.0664102	up	1.14374	0.00436511	up	2.46715	0.00601348	up	3.80954	0.251592	down	-0.437131	0.0537817	up	0.880111	0.000248497	up	1.99472	0.00291452	up	3.2933		0.239771	0.306697	up	0.337334	0.408615	up	0.142208
CUST_13119_PI422575199	AGAP009895-RB	AGAP009895	3R	44906397	44912595	amino acid transporter	0.0264666	0.512297	down	-0.00518147	0.23803	up	0.324902	0.283938	down	-0.0343829	0.196167	down	-0.398275	0.178246	down	-0.267898	0.0597929	up	0.398275	0.11645	down	-0.256915		-0.088216	0.0569867	down	-0.117953	0.202772	down	-0.0584787
CUST_3804_PI422575199	AGAP002123-RA	AGAP002123	2R	16050806	16074619	axis inhibition axin	-0.0861378	0.10471	up	0.250133	0.010572	down	-0.65389	0.125239	down	-0.229506	0.164396	up	0.305811	0.00974231	up	0.615523	0.0368199	down	-0.384856	0.17678	down	-0.114231		0.275383	0.0228523	up	0.339222	0.0784812	up	0.211543
CUST_5189_PI422575199	AGAP001335-RA	AGAP001335	2R	3262688	3282290	dynein light chain cytoplasmic	0.0773547	0.44021	up	0.034097	0.184002	down	-0.0934187	0.0306922	up	0.437147	0.537431	down	-0.0518554	0.338976	up	0.0871056	0.12846	down	-0.159064	0.182494	up	0.158261		0.0883861	0.277127	up	0.0308487	0.0131778	up	0.145923
CUST_4682_PI422575199	AGAP002760-RA	AGAP002760	2R	26782298	26787306	dna topoisomerase 2-binding protein 1	0.0693612	0.225633	up	0.106593	0.0234237	down	-0.542552	0.0240712	up	0.338776	0.428627	up	0.0959844	0.172451	up	0.386345	0.121942	down	-0.201382	0.0817566	up	0.328387		0.044899	0.0838796	up	0.121571	0.356597	down	-0.031773
CUST_12952_PI422575199	AGAP009734-RA	AGAP009734	3R	41951206	41972538	wingless	0.0149359	0.2871	down	-0.513623	0.452108	up	0.188424	0.0791798	up	0.152096	0.580456	down	-0.0238806	0.139873	up	0.855128	0.229336	up	0.256831	0.102978	down	-0.84924		-0.0544205	0.22422	down	-0.0990373	0.453443	down	-0.00980376
CUST_5363_PI422575199	AGAP003249-RA	AGAP003249	2R	34469320	34470735	serine protease 14	-0.744443	0.130307	down	-0.316043	0.200232	down	-0.290877	0.0529811	down	-1.87162	0.550159	down	-0.07844	0.257885	down	-0.382599	0.122116	down	-0.316261	0.0657113	down	-1.28926		0.770596	0.0053262	up	0.978172	0.0277134	up	0.56302
CUST_9335_PI422575199	AGAP010688-RA	AGAP010688	3L	8435596	8438140	AGAP010688-PA [Anopheles gambiae str. PEST]	-0.061593	0.485888	down	-0.134427	0.433729	down	-0.125345	0.145411	down	-0.302167	0.461358	up	0.186561	0.315662	up	0.340917	0.307969	up	0.186383	0.157554	down	-0.334919		-0.00781271	0.431236	up	0.0104693	0.359443	down	-0.0260947
CUST_3868_PI422575199	AGAP002190-RA	AGAP002190	2R	17333035	17333892	odorant-binding protein obpjj83a	-0.168898	0.269691	down	-0.518384	0.360867	down	-0.168032	0.0810271	down	-0.299495	0.581333	down	-0.0216925	0.364334	down	-0.0843514	0.165195	up	0.120872	0.258796	down	-0.0639962		-0.0532144	0.291289	down	-0.034993	0.128547	down	-0.0714358
CUST_13885_PI422575199	AGAP012770-RA	AGAP012770	UNKN	27997305	27998401	anopheles gambiae pest agap012770-pa	-0.304962	0.007065	down	-0.403188	0.422982	up	0.038277	0.00985318	down	-0.500407	0.543264	down	-0.0322898	0.0906678	down	-0.383168	0.355547	up	0.00522198	0.0174095	down	-0.586511		0.263569	0.272661	up	0.101133	0.0174478	up	0.426005
CUST_9144_PI422575199	AGAP010477-RA	AGAP010477	3L	4179287	4180352	viral iap-associated factor	-0.131451	0.00169936	down	-0.347884	0.165111	down	-0.106645	0.238662	up	0.0199041	0.50465	up	0.0306823	0.0388753	down	-0.281264	0.0701881	down	-0.118742	0.193545	up	0.0459239		0.00251434	0.0837181	down	-0.0949761	0.0747244	up	0.100005
CUST_13232_PI422575199	AGAP010007-RA	AGAP010007	3R	47555567	47557471	coiled-coil domain-containing protein 47	0.124414	0.0745802	up	0.139435	0.129197	down	-0.119569	0.075994	up	0.153396	0.217732	up	0.143016	0.040765	up	0.328527	0.2922	down	-0.0360325	0.0476469	up	0.28073		-0.0359062	0.318373	up	0.0241897	0.0406669	down	-0.0960022
CUST_8162_PI422575199	AGAP000926-RB	AGAP000926	X	17445750	17471498	inositol hexakisphosphate and diphosphoinositol-pentakisphosphate kinase	0.185584	0.406463	up	0.0646856	0.0118723	down	-0.637283	0.025882	up	0.517616	0.496916	up	0.135975	0.0945457	up	0.494805	0.148242	down	-0.249682	0.0375483	up	0.923364		0.018802	0.123563	down	-0.0539343	0.0372242	up	0.0915382
CUST_6484_PI422575199	AGAP004104-RA	AGAP004104	2R	49770246	49773314	mfs transporter	0.380305	0.190484	up	0.161076	0.0388964	up	0.231123	0.0062445	up	0.65951	0.414944	down	-0.079182	0.157197	up	0.331246	0.0818685	up	0.332523	0.00690756	up	0.566351		-0.10039	0.134268	down	-0.110629	0.18219	down	-0.0901497
CUST_488_PI422575199	AGAP005102-RA	AGAP005102	2L	10126240	10127958	nedd8-activating enzyme e1 catalytic subunit	-0.292292	0.00270538	down	-0.482667	0.0127301	down	-0.203171	0.0184223	down	-0.316691	0.235536	up	0.0731956	0.00458177	down	-0.367073	0.0193396	down	-0.124418	0.00355381	down	-0.259732		0.0482265	0.130521	down	-0.0714934	0.0159917	up	0.167946
CUST_8647_PI422575199	AGAP000297-RA	AGAP000297	X	5315567	5320730	---NA---	0.331347	0.0093909	up	1.15801	0.223935	down	-0.311214	0.208802	up	0.20122	0.563272	down	-0.0426362	0.0232323	up	0.94541	0.0528839	down	-0.337134	0.129688	up	0.331791		0.480625	0.0123171	up	1.04344	0.405084	down	-0.0821865
DETOX_348_PI422610884	AGAP000193-RA	AGAP000193	X	3181145	3184530	CYP4C37 - Cytochrome P450 monooxygenase; target probed by LSTM-AGAM-DETOX V3 probe agam-detox-1E1; alternative detox probe for AG_DETOX_P116	-0.0397991	0.414841	up	0.195742	0.264778	up	0.226967	0.114697	down	-0.462829	0.47749	up	0.0953499	0.143035	up	0.781182	0.186706	down	-0.340284	0.0833242	down	-0.639572		-0.0516466	0.280837	down	-0.0354883	0.131751	down	-0.0678049
DETOX_442_PI422610884	AGAP008213-RA	AGAP008213	3R	6931811	6933699	CYP6M3 - Cytochrome P450 monooxygenase; target probed by LSTM-AGAM-DETOX V3 probe agam-detox-1F17	1.18754	0.0148102	up	1.5393	0.0133039	up	1.23097	0.0240993	up	0.988909	0.43291	down	-0.133045	0.0793427	up	1.30276	0.05447	up	1.05993	0.0524163	up	1.00335		1.11523	0.0205217	up	0.704888	0.00213625	up	1.52556
CUST_5836_PI422575199	AGAP003607-RA	AGAP003607	2R	40474385	40476901	isoform b	0.151523	0.174256	up	0.521968	0.344333	down	-0.174831	0.228286	up	0.239117	0.47749	down	-0.0675422	0.294003	up	0.354903	0.237447	down	-0.211439	0.0526357	up	0.179419		-0.00875309	0.450898	down	-0.00740356	0.441432	down	-0.0101026
CUST_8353_PI422575199	AGAP001041-RB	AGAP001041	X	20061484	20063037	e3 ubiquitin-protein ligase march5	-0.224154	0.481715	down	-0.0184097	0.0797579	down	-0.372093	0.288579	down	-0.0214014	0.326546	down	-0.204257	0.0701627	down	-0.209899	0.0244527	down	-0.49777	0.0962682	down	-0.225351		0.00731211	0.0895188	up	0.17668	0.106646	down	-0.162056
CUST_2721_PI422575199	AGAP007178-RA	AGAP007178	2L	43909028	43910731	cxxc-type zinc finger protein 4	-0.0393705	0.235812	down	-0.675356	0.376462	up	0.0544136	0.131506	up	0.174744	0.591253	up	0.0143551	0.322466	up	0.237232	0.298864	up	0.158886	0.206115	down	-0.186143		-0.0551198	0.302428	down	-0.0415662	0.191758	down	-0.0686734
CUST_6433_PI422575199	AGAP004065-RA	AGAP004065	2R	49283408	49286477	hemomucin	0.264567	0.0226475	up	0.369306	0.0723758	down	-0.220372	0.0246049	up	0.319531	0.18112	up	0.22652	0.0229296	up	0.605083	0.294183	down	-0.0323996	0.0199656	up	0.546254		0.375962	0.0125869	up	0.869935	0.350417	down	-0.11801
CUST_9828_PI422575199	AGAP011215-RA	AGAP011215	3L	19435987	19438248	acyl-coenzyme a oxidase 3	0.13284	0.0599102	down	-0.194413	0.147711	up	0.216082	0.105415	up	0.133291	0.587204	up	0.0236556	0.288292	up	0.250882	0.106509	up	0.510448	0.234756	down	-0.119248		-0.0515808	0.292931	down	-0.0596071	0.344783	down	-0.0435544
CUST_3435_PI422575199	AGAP001873-RA	AGAP001873	2R	11741627	11744613	AGAP001873-PA [Anopheles gambiae str. PEST]	-0.485978	0.0176178	down	-0.348409	0.0058467	down	-0.754955	0.0309821	down	-0.530077	0.553404	up	0.043569	0.244116	down	-0.170967	0.0511617	down	-0.517321	0.0138297	down	-0.59414		0.119	0.451327	up	0.0141631	0.101669	up	0.223838
CUST_3160_PI422575199	AGAP007607-RA	AGAP007607	2L	48175958	48177554	upf0431 protein c1orf66 homolog	-0.456398	0.0776828	down	-0.377155	0.247565	down	-0.355171	0.0633177	down	-0.945367	0.254557	up	0.197643	0.166143	down	-0.370273	0.308813	down	-0.0564312	0.0216729	down	-0.633988		0.0634795	0.0470417	up	0.139929	0.424426	down	-0.0129697
CUST_5497_PI422575199	AGAP003341-RB	AGAP003341	2R	36296984	36305520	ecotropic viral integration site	0.38969	0.01195	up	0.552066	0.136878	down	-0.268189	0.0193299	up	0.676056	0.170306	up	0.169559	0.00567176	up	0.698791	0.137818	down	-0.174567	0.0090443	up	0.853983		0.093564	0.0117142	up	0.39087	0.0706401	down	-0.203742
CUST_8245_PI422575199	AGAP000964-RA	AGAP000964	X	18531766	18534558	hypothetical conserved protein	-0.671242	0.0472048	down	-0.507851	0.020983	down	-0.720687	0.273803	down	-0.0471244	0.111258	down	-0.489255	0.00857264	down	-0.916157	0.00117325	down	-1.2122	0.0382197	down	-0.623436		-0.493329	0.00424377	down	-0.680872	0.0439887	down	-0.305787
CUST_3474_PI422575199	AGAP001887-RA	AGAP001887	2R	11906044	11906759	rt14 protein	-0.113792	0.0434939	down	-0.174892	0.331248	down	-0.0755066	0.222337	down	-0.0641546	0.527964	down	-0.0283605	0.0642987	down	-0.218144	0.161999	down	-0.139865	0.274404	down	-0.0101926		-0.0878777	0.303484	down	-0.0383217	0.0427763	down	-0.137434
CUST_13419_PI422575199	AGAP010194-RA	AGAP010194	3R	50414991	50416886	u2 snrnp auxiliary small subunit	-0.0816754	0.128025	down	-0.759373	0.300614	up	0.520724	0.0859489	down	-0.629622	0.276833	up	0.41442	0.0718525	down	-0.256488	0.0209405	up	0.803287	0.141138	down	-0.168581		0.0535992	0.439675	up	0.00588344	0.0339957	up	0.101315
CUST_12967_PI422575199	AGAP009749-RA	AGAP009749	3R	42208078	42210782	aryl hydrocarbon receptor nuclear translocator	0.350669	0.454237	up	0.0687626	0.367722	up	0.228357	0.16379	down	-0.494744	0.464638	up	0.123961	0.0767455	up	0.521153	0.121425	up	0.71484	0.0162422	up	1.06564		-0.0545379	0.353101	up	0.0385391	0.0786538	down	-0.147615
CUST_3961_PI422575199	AGAP002241-RA	AGAP002241	2R	18061979	18063757	zinc finger protein 134	-0.412935	0.0206454	down	-0.456784	0.0476994	down	-0.52848	0.0112905	down	-0.89979	0.172467	up	0.316495	0.28602	down	-0.115562	0.325744	down	-0.020068	0.0499704	down	-0.456924		0.266563	0.00190126	up	0.281127	0.0025501	up	0.251998
CUST_4425_PI422575199	AGAP013190-RA	AGAP013190	2R	23757468	23766169	rhomboid	0.000995825	0.120335	up	0.483201	0.24477	down	-0.555597	0.0872572	down	-0.384867	0.514454	down	-0.130862	0.0219514	up	0.566682	0.100401	down	-0.539233	0.052554	up	0.435789		-0.061922	0.274695	down	-0.0438326	0.135537	down	-0.0800115
CUST_9445_PI422575199	AGAP010802-RA	AGAP010802	3L	10595367	10597980	bm8 interacting protein 2d-2	-0.514724	0.10559	down	-0.318881	0.0215518	down	-0.46995	0.0116221	down	-1.06456	0.343875	up	0.352788	0.403747	down	-0.0293432	0.184202	down	-0.249849	0.0558699	down	-0.955761		0.552734	0.000928485	up	0.447864	0.000486983	up	0.657603
CUST_2886_PI422575199	AGAP007333-RA	AGAP007333	2L	45610298	45634574	ribosomal protein s6 kinase	0.588188	0.00615202	up	0.48122	0.0108161	up	0.799004	0.0211656	up	0.402388	0.406789	up	0.0580226	0.00538811	up	0.480407	0.000386169	up	0.93687	0.00733197	up	0.429239		0.235797	0.325456	down	-0.111382	0.0209842	up	0.582977
CUST_12279_PI422575199	AGAP009045-RA	AGAP009045	3R	24678077	24678784	isoform a	0.85295	0.0101619	down	-0.478662	0.00355509	up	1.98539	0.0122561	up	0.844001	0.602143	down	-0.00144241	0.0384625	down	-0.476376	0.00126167	up	2.36664	0.0235829	up	0.876715		-0.651587	0.102487	down	-0.319712	0.00475657	down	-0.983462
CUST_2993_PI422575199	AGAP007451-RA	AGAP007451	2L	46637059	46638357	small gtp-binding protein	0.0105791	0.419845	down	-0.0459367	0.485439	down	-0.0718893	0.292708	down	-0.017517	0.307103	down	-0.418643	0.268126	down	-0.177255	0.308923	up	0.0411226	0.0434169	up	0.33495		-0.029596	0.389591	down	-0.0277918	0.377436	down	-0.0314003
CUST_1294_PI422575199	AGAP005828-RA	AGAP005828	2L	22068864	22086035	isoform c	0.294425	0.395586	up	0.156075	0.377671	up	0.411594	0.134622	up	0.687975	0.140714	down	-0.554146	0.327728	up	0.190079	0.190692	up	0.358235	0.266121	down	-0.0374053		-0.0476332	0.297158	down	-0.0304411	0.125884	down	-0.0648252
CUST_8007_PI422575199	AGAP000791-RA	AGAP000791	X	14411709	14416243	transport and golgi organization	0.141568	0.00784884	up	0.400446	0.463745	down	-0.0168947	0.0149285	up	0.207745	0.34745	down	-0.046575	0.0108512	up	0.264377	0.0835488	down	-0.131474	0.0661665	up	0.12521		0.492563	0.146489	up	0.269119	0.0135679	up	0.716007
CUST_2026_PI422575199	AGAP006542-RA	AGAP006542	2L	34077592	34079351	cg1676	-0.0561262	0.0434416	down	-0.329362	0.004203	down	-0.666524	0.0106365	up	0.871263	0.567621	up	0.0287065	0.0918531	down	-0.321804	0.00412596	down	-0.712541	0.00983663	up	0.822211		0.0538784	0.159862	up	0.120227	0.444531	down	-0.0124702
CUST_11752_PI422575199	AGAP008489-RA	AGAP008489	3R	11304318	11305920	protein fuzzy-like protein	-0.684216	0.51315	up	0.0219471	0.0747202	down	-1.03099	0.0471946	down	-0.959503	0.146294	up	0.224217	0.412811	up	0.0161912	0.0207071	down	-1.02613	0.0416945	down	-1.12681		-0.012918	0.318375	down	-0.0253487	0.473337	down	-0.000487178
CUST_1055_PI422575199	AGAP005603-RA	AGAP005603	2L	17802271	17803028	hypothetical conserved protein	-0.433358	0.0118547	down	-0.803348	0.0021574	down	-0.297968	0.0338187	down	-0.560517	0.310072	up	0.231819	0.14517	down	-0.502691	0.307639	down	-0.0476454	0.109793	down	-0.387978		0.415917	0.288066	up	0.0804508	0.00212063	up	0.751382
CUST_9901_PI422575199	AGAP011304-RA	AGAP011304	3L	20767869	20768753	alkaline phosphatase	-0.062425	0.321654	up	0.131172	0.422174	up	0.0471162	0.144748	up	0.130393	0.201945	down	-0.591368	0.312386	down	-0.269395	0.149185	up	0.153509	0.101582	down	-0.567346		0.0190817	0.399248	up	0.0233791	0.428322	up	0.0147844
CUST_10028_PI422575199	AGAP011432-RA	AGAP011432	3L	24563969	24564672	trypsin 5	-1.14485	0.124185	down	-0.417885	0.0360998	up	0.675739	0.00582958	down	-2.16576	0.060744	down	-0.944222	0.0196236	down	-1.41292	0.0870017	down	-0.366373	0.003918	down	-3.18188		0.567275	0.00217788	up	0.643985	0.00464025	up	0.490566
CUST_5573_PI422575199	AGAP003416-RA	AGAP003416	2R	37466879	37468128	prefoldin subunit 5	0.0851114	0.481669	up	0.0147384	0.0508072	down	-0.187311	0.0791807	up	0.0915866	0.130851	up	0.271249	0.180851	up	0.217858	0.276564	up	0.0589155	0.0578835	up	0.314882		0.142211	0.0869774	up	0.161813	0.145688	up	0.122609
CUST_1585_PI422575199	AGAP006098-RA	AGAP006098	2L	26644176	26645592	nanos	-0.632511	0.190484	up	0.315062	0.00505875	down	-0.74152	0.0208182	down	-1.21496	0.551121	down	-0.153599	0.299126	up	0.420207	0.11136	down	-0.782953	0.0562116	down	-1.79091		1.27339	0.00199257	up	1.22232	0.0016276	up	1.32445
DETOX_369_PI422610884	AGAP001861-RA	AGAP001861	2R	11508431	11510833	CYP4H14 - Cytochrome P450 monooxygenase; target probed by LSTM-AGAM-DETOX V3 probe agam-detox-1C15; alternative detox probe for AG_DETOX_P123	0.630623	0.131993	up	0.534547	0.317271	up	0.38995	0.044646	up	0.703821	0.584531	up	0.0166789	0.0969876	up	0.700866	0.0182947	up	0.712104	0.0757773	up	0.742449		-0.0625407	0.25031	down	-0.0582807	0.218751	down	-0.0668007
CUST_3631_PI422575199	AGAP013295-RA	AGAP013295	2R	13910045	13910401	AGAP013072-PA [Anopheles gambiae str. PEST]	0.943546	0.205625	up	0.503252	0.502867	up	0.00327793	0.0240993	up	2.01291	0.527003	up	0.127093	0.0986578	up	0.637567	0.165348	up	0.282207	0.00625938	up	2.22206		-0.14643	0.0214021	down	-0.213345	0.184798	down	-0.0795158
CUST_1213_PI422575199	AGAP005750-RA	AGAP005750	2L	20200865	20202761	glucosyl glucuronosyl transferases	1.35997	0.00303612	up	0.866889	0.00136286	up	1.77683	0.00765657	up	1.23659	0.287859	up	0.198765	0.0116932	up	0.916556	0.000217812	up	1.85287	0.00455953	up	1.5101		-0.287522	0.255987	down	-0.2098	0.126328	down	-0.365243
CUST_8381_PI422575199	AGAP000137-RA	AGAP000137	X	2108015	2110819	membrane-associated transporter protein	-0.174771	0.407214	up	0.136091	0.273167	down	-0.3251	0.231662	up	0.169975	0.553356	down	-0.0980529	0.197894	down	-0.338132	0.0788545	down	-0.724054	0.26811	up	0.032592		-0.0536823	0.167843	down	-0.126435	0.431469	up	0.0190705
CUST_8129_PI422575199	AGAP000877-RA	AGAP000877	X	16619141	16621269	cytochrome p450	-0.770854	0.0263536	down	-1.1867	0.00894133	up	1.7115	0.0405421	down	-0.749191	0.107409	down	-1.55796	0.00109208	down	-2.54698	0.0686267	up	0.418647	0.00473947	down	-2.27239		-0.589534	0.00929803	down	-0.894764	0.156791	down	-0.284303
CUST_10177_PI422575199	AGAP011583-RA	AGAP011583	3L	28389678	28397188	trithorax- isoform c	0.202235	0.457003	down	-0.0593011	0.32072	up	0.0960959	0.0738933	up	0.861741	0.577638	down	-0.0197272	0.167534	down	-0.192903	0.158852	up	0.114536	0.0338153	up	0.393242		-0.0324464	0.311882	down	-0.0413956	0.386702	down	-0.0234972
CUST_9388_PI422575199	AGAP010743-RA	AGAP010743	3L	9377532	9378555	AGAP010743-PA [Anopheles gambiae str. PEST]	-0.0212314	0.458535	up	0.0323466	0.0625411	down	-0.405825	0.108346	up	0.358284	0.428627	down	-0.112572	0.321748	down	-0.0917162	0.0626676	down	-0.379519	0.128199	up	0.359041		-0.204709	0.00380072	down	-0.210512	0.00442315	down	-0.198907
CUST_7566_PI422575199	AGAP001701-RA	AGAP001701	2R	8800518	8801163	ubiquitin-like protein smt3	0.00664587	0.453152	up	0.0356779	0.0263859	up	0.189618	0.10426	down	-0.209307	0.53233	up	0.0562998	0.339392	up	0.104814	0.0932386	up	0.176783	0.149622	down	-0.257711		0.426631	0.00328707	up	0.545885	0.0179249	up	0.307377
CUST_2088_PI422575199	AGAP006594-RB	AGAP006594	2L	34528609	34533710	sodium sialic acid	0.0409411	0.0773395	up	0.316644	0.00365298	down	-0.94481	0.266425	down	-0.0744326	0.264956	up	0.525829	0.118402	up	0.66488	0.130882	down	-0.4172	0.0833646	up	0.700565		-0.36472	0.330026	down	-0.149376	0.0517406	down	-0.580064
CUST_12832_PI422575199	AGAP009610-RA	AGAP009610	3R	37001849	37003632	glyoxylate hydroxypyruvate reductase	0.00928982	0.0311481	up	0.424802	0.254732	down	-0.0899035	0.0188838	up	0.18228	0.208315	down	-0.316738	0.168329	up	0.105821	0.0067573	down	-0.475155	0.113239	down	-0.0921045		0.0698809	0.205821	up	0.201096	0.397608	down	-0.0613337
CUST_4498_PI422575199	AGAP013110-RA	AGAP013110	2R	24877895	24878576	AGAP013110-PA [Anopheles gambiae str. PEST]	0.0367843	0.484554	down	-0.0267622	0.453205	up	0.0358997	0.171493	up	0.124986	0.438574	down	-0.111587	0.175505	down	-0.187178	0.0791188	up	0.182271	0.262302	up	0.0914893		-0.035748	0.439197	down	-0.00775463	0.16154	down	-0.0637415
DETOX_840_PI422610884	AGAP007918-RA	AGAP007918	3R	2800260	2805333	XD24352 - Xanthine dehydrogenase; target probed by LSTM-AGAM-DETOX V3 probe agam-detox-2F2; alternative detox probe for AG_DETOX_P281	0.271409	0.0428297	down	-0.229227	0.0231638	up	0.867004	0.0199652	up	0.284768	0.594029	up	0.0172994	0.200311	down	-0.373245	0.0387916	up	0.710102	0.123177	up	0.369052		0.459185	0.302367	down	-0.15849	0.0064802	up	1.07686
CUST_9590_PI422575199	AGAP010974-RA	AGAP010974	3L	14394595	14395253	potassium-dependent sodium-calcium	-0.579364	0.4928	up	0.0314974	0.00170001	down	-0.863488	0.0586768	down	-0.620726	0.481095	down	-0.161549	0.398237	up	0.0383765	0.0143088	down	-0.846567	0.033369	down	-1.21528		0.261973	0.0305365	up	0.225589	0.0134449	up	0.298357
CUST_1463_PI422575199	AGAP005984-RB	AGAP005984	2L	24519857	24525656	fatty acyl- reductase 1	-0.74101	0.0807598	down	-0.554555	0.480142	down	-0.01833	0.0241351	down	-1.25087	0.201945	down	-0.308661	0.0282558	down	-0.917728	0.107043	down	-0.235235	0.00926683	down	-1.46934		0.0597083	0.236998	up	0.123397	0.469397	down	-0.00398058
CUST_3753_PI422575199	AGAP013011-RA	AGAP013011	2R	1590486	1592093	a-kinase anchoring protein	0.195476	0.335416	up	0.0818222	0.146053	up	0.0817384	0.0503154	up	0.154251	0.201945	up	0.221331	0.196644	up	0.173665	0.0382673	up	0.318659	0.00711171	up	0.362723		0.0185943	0.361182	up	0.0264748	0.431538	up	0.0107137
CUST_6432_PI422575199	AGAP004064-RB	AGAP004064	2R	49279349	49283013	rna-binding protein nob1	0.213152	0.236081	down	-0.0807993	0.00740308	down	-0.561457	0.00780417	up	0.925971	0.354512	up	0.213672	0.229962	up	0.190786	0.0044672	down	-0.346005	0.0202454	up	1.15042		0.788235	0.0395595	up	0.476837	0.00342332	up	1.09963
CUST_9332_PI422575199	AGAP010685-RA	AGAP010685	3L	8357467	8358218	adrenocortical alacrimia	-0.492707	0.0318305	down	-0.786697	0.0711217	down	-0.943488	0.0559487	up	0.369007	0.343875	down	-0.229486	0.0408717	down	-0.893071	0.0128057	down	-0.859482	0.171231	up	0.157488		-0.101685	0.021532	down	-0.173547	0.342376	down	-0.029823
CUST_3223_PI422575199	AGAP007661-RA	AGAP007661	2L	48850611	48852998	glucose inhibited division protein a	-0.0781512	0.0128016	down	-0.469497	0.0582572	up	0.434236	0.266304	down	-0.0171318	0.478602	down	-0.051528	0.0337534	down	-0.549441	0.0899342	up	0.202723	0.225165	down	-0.0697961		0.0335585	0.198384	down	-0.144771	0.110462	up	0.211888
CUST_11242_PI422575199	AGAP007947-RA	AGAP007947	3R	3262580	3264037	juvenile hormone-inducible	-0.586487	0.00378231	down	-0.712477	0.143145	down	-0.348216	0.0134158	down	-1.12025	0.365003	up	0.315335	0.258556	down	-0.322298	0.318559	down	-0.0546959	0.0343529	down	-0.960984		0.375934	0.0221697	up	0.405868	0.0351205	up	0.346
CUST_4610_PI422575199	AGAP013087-RA	AGAP013087	2R	25643602	25644615	AGAP013087-PA [Anopheles gambiae str. PEST]	-0.233595	0.352246	down	-0.229157	0.455445	down	-0.111959	0.217485	down	-0.370563	0.43617	down	-0.211972	0.408301	up	0.0166621	0.357108	down	-0.0174096	0.0626606	down	-0.689146		0.0295346	0.229794	up	0.0446135	0.401066	up	0.0144557
CUST_7472_PI422575199	AGAP001652-RA	AGAP001652	2R	7310996	7317770	lipase 3	-0.819783	0.0278382	down	-0.313223	0.00226418	down	-0.952031	0.0832283	down	-0.397494	0.205069	down	-0.435931	0.00827958	down	-0.815952	0.000267546	down	-1.50934	0.00330555	down	-0.930656		0.441607	0.284528	up	0.15366	0.0145633	up	0.729554
CUST_3571_PI422575199	AGAP001988-RA	AGAP001988	2R	13208876	13209948	secreted salivary gland protein	1.14701	0.0193001	up	2.21082	0.47415	down	-0.0541131	0.0383638	up	1.70349	0.416178	down	-0.297356	0.0197355	up	1.48406	0.324047	down	-0.0652795	0.00624035	up	1.60309		0.389618	0.057277	up	0.787974	0.470705	down	-0.0087387
CUST_3636_PI422575199	AGAP002025-RA	AGAP002025	2R	14069095	14069749	odorant-binding protein obpjj83a	0.0716624	0.246498	down	-0.198432	0.284073	down	-0.258441	0.245335	up	0.201865	0.553446	down	-0.12057	0.359077	up	0.0916368	0.302841	down	-0.0718553	0.0973251	up	0.665201		0.0343861	0.27018	up	0.0575839	0.439197	up	0.0111883
CUST_719_PI422575199	AGAP005295-RA	AGAP005295	2L	13801354	13802660	ecsit (evolutionarily conserved signaling intermediate in toll pathways)	0.00542665	0.0127768	down	-0.457978	0.253744	up	0.274807	0.103095	up	0.3895	0.495959	down	-0.112634	0.0230787	down	-0.613048	0.267504	up	0.134582	0.0972605	up	0.304697		-0.125853	0.417522	down	-0.0284427	0.0754197	down	-0.223264
CUST_4548_PI422575199	AGAP001111-RB	AGAP001111	2R	297230	307923	isoform a	0.0814291	0.0187123	down	-0.207172	0.458272	up	0.0292694	0.0943459	up	0.138945	0.447048	down	-0.126907	0.334738	down	-0.105845	0.073311	up	0.200316	0.0411939	up	0.433061		-0.0522635	0.236744	down	-0.0438139	0.159778	down	-0.0607131
CUST_12867_PI422575199	AGAP009645-RA	AGAP009645	3R	37511611	37514030	apoptosis inhibitor	0.798495	0.00437531	up	0.684618	0.144284	up	0.256414	0.00811707	up	1.39484	0.230606	up	0.180277	0.0293603	up	0.835893	0.0803786	up	0.390177	0.0109282	up	1.22903		-0.00687217	0.443056	down	-0.00602517	0.433609	down	-0.00771918
CUST_13040_PI422575199	AGAP009810-RA	AGAP009810	3R	43750711	43751918	peptidyl-prolyl cis-trans isomerase ppie	0.466514	0.127134	up	0.473587	0.0607649	up	0.501186	0.188163	up	0.204286	0.404045	up	0.241294	0.0770695	up	0.660812	0.0111164	up	0.658189	0.132338	up	0.301023		0.650013	0.00642435	up	0.634992	0.00559133	up	0.665034
CUST_10227_PI422575199	AGAP011644-RA	AGAP011644	3L	30654707	30670454	skeletal muscle kidney enriched inositol 5-phosphatase	-0.70034	0.0861279	down	-0.505622	0.0237138	down	-0.569017	0.0155238	down	-0.414878	0.199653	down	-0.424051	0.0813033	down	-0.873886	0.00765025	down	-0.962554	0.0307589	down	-0.876085		0.044079	0.316821	down	-0.106277	0.186278	up	0.194435
CUST_28_PI422575199	AGAP004695-RA	AGAP004695	2L	1834186	1835605	isoform a	-0.00783912	0.0292729	down	-0.49721	0.113267	up	0.563401	0.0886991	down	-0.303953	0.533118	down	-0.0428567	0.0270617	down	-0.506698	0.00171711	up	1.09697	0.0619685	down	-0.399541		0.200715	0.0390067	up	0.16318	0.0130726	up	0.238249
CUST_9446_PI422575199	AGAP010803-RA	AGAP010803	3L	10603176	10603922	AGAP010803-PA [Anopheles gambiae str. PEST]	-0.310201	0.00466825	down	-0.593988	0.330848	down	-0.0988623	0.00611336	down	-0.68195	0.213287	up	0.222233	0.216938	down	-0.207102	0.0382202	up	0.249358	0.0203596	down	-0.52866		0.119853	0.0567338	up	0.127814	0.0775798	up	0.111893
CUST_2642_PI422575199	AGAP007111-RA	AGAP007111	2L	42952626	42955131	uracil phosphoribosyltransferase	-0.265928	0.239365	up	0.143083	0.0813993	down	-0.429972	0.0224937	down	-0.493546	0.594029	down	-0.00525636	0.12692	up	0.100931	0.0180225	down	-0.488529	0.0126877	down	-0.427538		-0.0463221	0.107045	down	-0.160702	0.299886	up	0.0680576
CUST_449_PI422575199	AGAP005072-RA	AGAP005072	2L	9545863	9554248	serine protease	-0.212189	0.154953	down	-0.213106	0.463023	up	0.0957421	0.0840794	down	-0.575783	0.541359	up	0.0978371	0.344252	up	0.18232	0.150813	up	0.15722	0.0174095	down	-0.919528		-0.0276655	0.323731	up	0.0423997	0.141314	down	-0.0977308
CUST_12771_PI422575199	AGAP009551-RA	AGAP009551	3R	36043423	36044385	sulfotransferase	-0.939626	0.130723	down	-0.606909	0.186575	down	-0.258875	0.0709763	down	-1.23589	0.37201	down	-0.553585	0.0424678	down	-1.19355	0.0775715	down	-0.786166	0.0392027	down	-1.55636		0.977568	0.0360062	up	0.596531	0.00322214	up	1.35861
CUST_3729_PI422575199	AGAP013543-RA	AGAP013543	2R	1611163	1611839	AGAP013543-PA [Anopheles gambiae str. PEST]	0.232526	0.135456	up	0.227916	0.407059	down	-0.0497933	0.00577289	up	0.724102	0.468087	down	-0.10392	0.183922	up	0.225397	0.0406933	down	-0.276705	0.0268413	up	0.544238		-0.0400615	0.11746	down	-0.437511	0.163434	up	0.357388
CUST_12309_PI422575199	AGAP009076-RA	AGAP009076	3R	25441378	25442166	carnitine o-acetyltransferase	-0.855883	0.0436611	down	-1.02883	0.467799	down	-0.0729664	0.0342457	down	-1.02514	0.310638	down	-0.298097	0.0697381	down	-0.790325	0.016476	down	-0.641823	0.00669962	down	-1.57621		0.0713228	0.318852	up	0.0267512	0.0323374	up	0.115894
CUST_8099_PI422575199	AGAP000854-RA	AGAP000854	X	15755376	15765168	probable g-protein coupled receptor 21-like	0.438591	0.507389	down	-0.0311783	0.472706	down	-0.0741454	0.0584987	up	0.656783	0.191921	up	0.318027	0.0282482	up	0.841563	0.059494	up	0.486561	0.00343134	up	0.751965		-0.0379951	0.330549	down	-0.0174283	0.0737861	down	-0.0585619
CUST_10311_PI422575199	AGAP011729-RA	AGAP011729	3L	32595068	32615939	inosine-uridine preferring nucleoside hydrolase	-0.466928	0.0144109	down	-0.305753	0.00618818	down	-0.367286	0.0035405	down	-0.734499	0.475118	down	-0.0317392	0.0155684	down	-0.238081	0.0932722	down	-0.30164	0.00359144	down	-0.854308		-0.018749	0.2332	up	0.106059	0.161791	down	-0.143557
CUST_11550_PI422575199	AGAP008267-RA	AGAP008267	3R	8096999	8099128	sd-ran gtpase activating protein	-0.161111	0.0392631	down	-0.199029	0.0342945	down	-0.179982	0.0728297	down	-0.234869	0.466067	up	0.0853237	0.406006	down	-0.0132521	0.219446	down	-0.132778	0.149666	down	-0.206756		0.387125	0.0158482	up	0.316044	0.0051524	up	0.458205
CUST_1915_PI422575199	AGAP006434-RA	AGAP006434	2L	31793373	31795126	mucin-like peritrophin	1.28148	0.0032859	down	-0.640648	0.000337547	up	2.56093	0.00503195	up	2.16547	0.406391	down	-0.182498	0.0285528	down	-0.776132	0.00151166	up	2.31555	0.00897738	up	2.06368		-3.84788	0.000554143	down	-5.01528	0.00196746	down	-2.68048
CUST_8138_PI422575199	AGAP000890-RA	AGAP000890	X	16762946	16764551	mitochondrial ribosomal	0.229813	0.437167	up	0.039557	0.00242684	up	0.483193	0.201238	down	-0.0581289	0.301522	up	0.143098	0.131458	up	0.243625	0.00258978	up	0.609802	0.213998	up	0.0608272		-0.0866624	0.10657	up	0.199415	0.022419	down	-0.37274
CUST_3310_PI422575199	AGAP006585-RA	AGAP006585	2L	34274222	34274773	til domain polypeptide	0.00024616	0.20375	down	-0.578958	0.384338	up	0.0562852	0.0824523	up	0.149004	0.30532	down	-0.268266	0.188328	down	-0.195474	0.0471952	up	0.216134	0.0398343	up	0.354486		-0.0572833	0.255255	down	-0.0619058	0.289287	down	-0.0526609
CUST_11337_PI422575199	AGAP008044-RA	AGAP008044	3R	4806082	4808982	apoptosis-inducing factor mitochondrial	-0.330056	0.0009912	down	-0.481435	0.00320398	down	-0.414931	0.0132632	down	-0.255418	0.141757	up	0.170066	0.0262772	down	-0.307115	0.00219709	down	-0.361358	0.0301353	down	-0.160082		-0.228594	0.00850459	down	-0.394464	0.304681	down	-0.0627228
CUST_12799_PI422575199	AGAP009579-RA	AGAP009579	3R	36516465	36521138	dihydropyridine-sensitive l-type calcium channel	0.556444	0.347438	up	0.0639222	0.0443742	up	0.410208	0.00688483	up	1.26379	0.602668	up	0.00154526	0.401564	up	0.0205349	0.0573278	up	0.263039	0.016318	up	1.31716		-0.436007	0.00178751	down	-0.388159	0.00109939	down	-0.483856
CUST_11414_PI422575199	AGAP008128-RA	AGAP008128	3R	5964305	5969902	AGAP008128-PA [Anopheles gambiae str. PEST]	0.230387	0.436208	down	-0.0762686	0.197565	up	0.259834	0.0289636	up	0.594854	0.463479	up	0.0693513	0.231856	down	-0.0951645	0.119931	up	0.225775	0.0219907	up	0.473292		-0.131326	0.0397801	down	-0.156638	0.099978	down	-0.106014
CUST_9933_PI422575199	AGAP011335-RA	AGAP011335	3L	21351360	21353050	AGAP011335-PA [Anopheles gambiae str. PEST]	-0.431107	0.400146	down	-0.0589797	0.0461642	down	-0.335971	0.0439299	down	-0.314767	0.208837	down	-0.51226	0.0411728	down	-0.504054	0.0177452	down	-0.703006	0.0196322	down	-0.669865		-0.121215	0.0500357	down	-0.193585	0.331147	down	-0.048845
CUST_4929_PI422575199	AGAP002920-RA	AGAP002920	2R	29612435	29614756	histone h4 transcription factor	-0.636993	0.0286857	down	-0.523127	0.00127593	down	-0.944416	0.00961448	down	-0.927683	0.0940664	up	0.293984	0.157388	down	-0.171285	0.000427398	down	-0.613621	0.00367877	down	-0.641827		0.0446998	0.266285	up	0.09227	0.470405	down	-0.00287039
CUST_12436_PI422575199	AGAP009207-RA	AGAP009207	3R	28697024	28708816	mitogen-activated protein kinase 1	0.126301	0.406463	up	0.0622412	0.0367171	down	-0.355594	0.0932178	up	0.307087	0.208314	up	0.217997	0.0280043	up	0.414744	0.297924	down	-0.0527795	0.0180227	up	0.382106		-0.00594047	0.276591	down	-0.0516322	0.325607	up	0.0397512
CUST_1667_PI422575199	AGAP006168-RA	AGAP006168	2L	27549450	27572516	bmp-binding endothelial regulator protein	0.150678	0.505115	up	0.0300244	0.479767	up	0.0530468	0.0934013	down	-0.317896	0.566115	up	0.0642426	0.296706	up	0.370661	0.237145	up	0.229276	0.0464019	up	0.538955		-0.0499107	0.129714	down	-0.0492166	0.123503	down	-0.0506049
CUST_14016_PI422575199	AGAP012913-RA	AGAP012913	UNKN	38506258	38507195	ankyrin repeat-rich membrane-spanning protein	0.612281	0.39997	up	0.252769	0.287063	up	0.32847	0.0370784	up	0.73873	0.453735	down	-0.0834762	0.12539	up	0.710388	0.0769274	up	0.828516	0.0218192	up	0.814812		-0.165753	0.282356	down	-0.113172	0.131323	down	-0.218334
CUST_11582_PI422575199	AGAP008305-RA	AGAP008305	3R	8803846	8861386	phosphoglucomutase 2	-0.754194	0.299797	down	-0.248649	0.0249436	down	-0.651047	0.0136597	down	-1.14043	0.0583875	down	-0.319642	0.18761	down	-0.326702	0.00531212	down	-0.691483	0.00894083	down	-1.46685		0.00935514	0.361236	down	-0.0541995	0.318704	up	0.0729098
CUST_5367_PI422575199	AGAP003246-RA	AGAP003246	2R	34456183	34457654	serine protease 14	-0.202891	0.00907422	up	1.56604	0.000363213	down	-2.11964	0.146258	down	-0.149971	0.553327	up	0.0719698	0.0054645	up	1.65058	0.00224537	down	-2.12901	0.275115	down	-0.035346		0.78235	0.00417369	up	1.86346	0.253771	down	-0.298758
CUST_1186_PI422575199	AGAP007040-RA	AGAP007040	2L	41340737	41341351	pupal cuticle protein	-0.337839	0.0375153	down	-0.526127	0.285563	down	-0.518758	0.17696	down	-0.203708	0.425632	down	-0.132049	0.0598277	down	-0.399782	0.0573274	down	-0.508748	0.220911	up	0.13009		0.0604012	0.0942146	up	0.0617073	0.102845	up	0.0590951
CUST_5947_PI422575199	AGAP013477-RA	AGAP013477	2R	41959724	41960833	isoform b	-0.0874108	0.219538	down	-0.500181	0.379684	up	0.0531446	0.104636	up	0.13298	0.591253	down	-0.0176751	0.185917	down	-0.184332	0.217034	up	0.0997591	0.240427	down	-0.125836		-0.022913	0.380481	down	-0.03072	0.430383	down	-0.0151061
CUST_11128_PI422575199	AGAP007833-RA	AGAP007833	3R	1524552	1529756	protein fam21a	-0.639869	0.414024	up	0.1946	0.220731	down	-0.516631	0.0106458	down	-1.32608	0.56625	down	-0.076949	0.378443	down	-0.101158	0.166106	down	-0.428013	0.0200333	down	-1.66193		0.0114248	0.472207	down	-0.00057916	0.30473	up	0.0234288
CUST_10345_PI422575199	AGAP011763-RA	AGAP011763	3L	32989585	32990865	zinc finger protein 223	0.183219	0.260431	down	-0.0952479	0.326009	up	0.0819889	0.108669	up	0.131057	0.34028	up	0.408154	0.301084	up	0.351523	0.0615847	up	0.171168	0.0523249	up	0.458827		-0.021239	0.392557	down	-0.0241967	0.414009	down	-0.0182813
CUST_8774_PI422575199	AGAP000413-RA	AGAP000413	X	7395054	7400773	transient receptor potential cation channel subfamily v member 6	0.176589	0.301245	up	0.32863	0.488292	down	-0.0326238	0.167546	down	-0.543734	0.542553	down	-0.0475468	0.184107	up	0.625606	0.231312	up	0.187334	0.0826862	up	0.494321		-0.0265644	0.1471	down	-0.0288661	0.188033	down	-0.0242627
CUST_5930_PI422575199	AGAP003664-RA	AGAP003664	2R	41338806	41339827	low choriolytic enzyme	-0.0102967	0.409965	down	-0.05737	0.319699	down	-0.171044	0.112859	up	0.129562	0.564898	down	-0.0410158	0.256653	down	-0.132006	0.27044	down	-0.148409	0.0479045	up	0.317487		-0.0385911	0.447762	down	-0.00843399	0.224761	down	-0.0687482
CUST_6775_PI422575199	AGAP004245-RA	AGAP004245	2R	53131569	53133181	ubiquitin-like protein 7	0.015691	0.276179	up	0.0466834	0.342605	down	-0.0673504	0.0846198	down	-0.197476	0.343875	up	0.150942	0.0723979	up	0.268695	0.222711	up	0.119081	0.197281	down	-0.0754879		0.271239	0.0102638	up	0.609135	0.368599	down	-0.066657
CUST_814_PI422575199	AGAP005380-RA	AGAP005380	2L	14831049	14832574	transmembrane protein 50b	-0.180969	0.0431421	down	-0.131873	0.00898437	down	-0.452827	0.201515	up	0.0891714	0.510934	down	-0.046025	0.0427106	down	-0.226002	0.00794643	down	-0.472699	0.100083	up	0.108417		-0.0213768	0.475157	up	0.000491316	0.365577	down	-0.0432449
CUST_8582_PI422575199	AGAP000251-RA	AGAP000251	X	4601136	4604672	cg11178-pa	-0.137403	0.416718	up	0.0586945	0.265207	down	-0.221857	0.228151	down	-0.034516	0.295256	up	0.107109	0.184609	up	0.479621	0.0809081	down	-0.730107	0.145585	down	-0.376253		-0.0350938	0.35586	down	-0.0263613	0.269306	down	-0.0438262
CUST_11249_PI422575199	AGAP007954-RA	AGAP007954	3R	3290134	3293468	ring finger protein 10	-0.0673136	0.123472	up	0.207691	0.0829246	up	0.124936	0.222136	up	0.058809	0.206321	down	-0.464906	0.130729	down	-0.211424	0.147303	down	-0.27331	0.106666	down	-0.310583		0.577935	0.269657	up	0.249242	0.025695	up	0.906628
CUST_12445_PI422575199	AGAP009218-RA	AGAP009218	3R	28845073	28846000	serine protease	-0.0883976	0.501046	up	0.0180279	0.288006	up	0.0750153	0.112494	up	0.235068	0.410164	down	-0.171782	0.176795	down	-0.186572	0.0794162	down	-0.629311	0.255463	down	-0.0426133		-0.122435	0.328968	up	0.0730562	0.0377747	down	-0.317927
CUST_2321_PI422575199	AGAP006808-RA	AGAP006808	2L	38681919	38683301	ribosome biogenesis regulatory protein	-0.733777	0.287896	down	-0.148053	0.073051	down	-0.835499	0.00577289	down	-1.5677	0.537264	up	0.047946	0.347904	down	-0.0734564	0.0136778	down	-0.601673	0.00909528	down	-1.17628		0.139925	0.40743	down	-0.0369602	0.0420856	up	0.316809
CUST_6703_PI422575199	AGAP004226-RB	AGAP004226	2R	52187555	52189723	low quality protein: klraq motif-containing protein 1-like	-0.159008	0.0296268	down	-0.21229	0.206184	down	-0.167779	0.0535813	down	-0.210105	0.347554	up	0.125248	0.177622	down	-0.170932	0.257196	down	-0.0684697	0.149092	down	-0.124472		-0.00372382	0.225851	down	-0.062531	0.255173	up	0.0550833
DETOX_312_PI422610884	AGAP001443-RA	AGAP001443	2R	5058685	5060107	CYP325J1 - Cytochrome P450 monooxygenase; target probed by LSTM-AGAM-DETOX V3 probe agam-detox-1I15; alternative detox probe for AG_DETOX_P104	-0.0354198	0.0754345	up	0.752998	0.0636834	down	-1.42625	0.0357673	down	-0.466871	0.316981	up	0.309735	0.0329432	up	1.57233	0.100392	down	-0.410281	0.187172	down	-0.23445		-0.056855	0.380606	down	-0.0216553	0.104014	down	-0.0920548
CUST_5630_PI422575199	AGAP003446-RA	AGAP003446	2R	37846373	37849858	zinc finger protein 271	-0.295434	0.304874	down	-0.0844353	0.0817576	down	-0.521641	0.00835949	down	-0.894476	0.185143	up	0.184176	0.170469	up	0.18206	0.286547	down	-0.047201	0.0141146	down	-0.406907		0.215698	0.0340374	up	0.228348	0.0464935	up	0.203049
CUST_2839_PI422575199	AGAP007289-RB	AGAP007289	2L	45014419	45015087	odorant-binding protein	-0.585038	0.00637093	down	-1.32837	0.37256	down	-0.139657	0.137957	down	-0.166323	0.343943	down	-0.190221	0.00439765	down	-1.43138	0.158009	down	-0.0988134	0.00695498	down	-0.345683		-0.623536	0.00117868	down	-1.31707	0.360051	up	0.0699941
CUST_7774_PI422575199	AGAP000618-RA	AGAP000618	X	11214673	11215716	succinate dehydrogenase	2.57526	0.492988	up	0.024923	0.000107423	up	4.65766	0.00642987	up	3.70349	0.113509	down	-0.48099	0.125122	down	-0.599655	0.000311618	up	4.21001	0.00488443	up	3.45513		-1.8413	0.00902117	down	-1.57178	0.0037808	down	-2.11081
CUST_7975_PI422575199	AGAP000779-RA	AGAP000779	X	13969857	13978437	zinc finger protein 1	-0.262246	0.195997	up	0.397929	0.0517812	down	-0.696265	0.104438	up	0.369815	0.511611	down	-0.10877	0.394441	down	-0.0314609	0.0399	down	-0.857804	0.0253465	down	-0.755688		-0.00680463	0.398972	down	-0.0195179	0.453563	up	0.0059086
CUST_5917_PI422575199	AGAP003651-RA	AGAP003651	2R	41005521	41039934	tyrosine-protein kinase fps85d	0.076762	0.0562672	up	0.807328	0.460951	up	0.0871211	0.126268	up	0.242998	0.390374	down	-0.444191	0.290902	down	-0.139933	0.0367609	down	-0.456783	0.240122	down	-0.0801601		-0.0799576	0.0741801	down	-0.0998171	0.182737	down	-0.060098
CUST_9296_PI422575199	AGAP010639-RA	AGAP010639	3L	7885154	7889175	AGAP010639-PA [Anopheles gambiae str. PEST]	0.529338	0.0235079	up	0.390035	0.0621001	up	0.45288	0.0108798	up	1.12607	0.207323	down	-0.36222	0.195834	up	0.0699425	0.0785337	up	0.234865	0.0114788	up	0.902231		-0.361434	0.00665638	down	-0.547572	0.129376	down	-0.175296
CUST_328_PI422575199	AGAP004966-RA	AGAP004966	2L	7289296	7292275	AGAP004966-PA [Anopheles gambiae str. PEST]	0.190751	0.08964	up	0.672926	0.314083	down	-0.180971	0.0299278	up	0.562107	0.312031	down	-0.25175	0.280899	up	0.127875	0.0955346	down	-0.226051	0.168143	up	0.188619		0.035675	0.405351	up	0.0132166	0.159167	up	0.0581333
CUST_8985_PI422575199	AGAP010319-RA	AGAP010319	3L	643225	662178	snrna-activating protein complex	-0.232201	0.385284	up	0.236976	0.448099	down	-0.11025	0.133397	down	-0.377169	0.583306	up	0.0429691	0.389809	up	0.0737045	0.205757	down	-0.497616	0.10118	down	-0.718849		0.0054851	0.42182	up	0.00825609	0.458405	up	0.00271412
CUST_10471_PI422575199	AGAP011907-RA	AGAP011907	3L	34829904	34830161	splicing factor 3b subunit 5	-0.411724	0.0203634	down	-0.396634	0.0208666	down	-0.218988	0.00779111	down	-0.660135	0.521685	up	0.027743	0.105742	down	-0.3806	0.0405182	down	-0.206813	0.0140328	down	-0.607174		-0.0788721	0.016693	down	-0.240654	0.183433	up	0.0829094
CUST_13586_PI422575199	AGAP012436-RA	AGAP012436	UNKN	733845	735012	anopheles gambiae pest agap012436-pa	-0.442835	0.00491895	down	-0.600395	0.079423	down	-0.336164	0.00803965	down	-0.373668	0.511671	down	-0.0977028	0.0664302	down	-0.559894	0.0388111	down	-0.358511	0.0276967	down	-0.42838		0.101212	0.359219	up	0.0760758	0.275031	up	0.126347
CUST_7481_PI422575199	AGAP001660-RA	AGAP001660	2R	7568322	7607358	0	0.307056	0.397034	up	0.167916	0.270544	up	0.528798	0.147946	up	0.1368	0.428073	down	-0.11088	0.376941	up	0.0747277	0.101697	up	0.253179	0.0419868	up	0.680915		-0.0495218	0.187034	down	-0.0590771	0.276548	down	-0.0399665
CUST_7451_PI422575199	AGAP001634-RA	AGAP001634	2R	7195472	7197583	sodium solute symporter	0.307302	0.474147	down	-0.0443125	0.0199198	up	0.821967	0.30337	down	-0.000252721	0.542392	up	0.040564	0.381708	up	0.0459019	0.00793231	up	0.93561	0.244633	up	0.084898		-0.0437941	0.066377	down	-0.197635	0.18982	up	0.110047
DETOX_800_PI422610884	AGAP000396-RA	AGAP000396	X	7239849	7241015	TPX1 - Thioredoxin dependent peroxidase; target probed by LSTM-AGAM-DETOX V3 probe agam-detox-1B19	0.112458	0.273612	down	-0.0496248	0.00481236	up	0.529734	0.22692	down	-0.0414352	0.579501	up	0.00390529	0.0762819	down	-0.139888	0.00481222	up	0.464157	0.149542	down	-0.0881946		0.0894789	0.0174792	up	0.189562	0.431863	down	-0.0106041
CUST_10199_PI422575199	AGAP011615-RA	AGAP011615	3L	29872175	29872992	cg7248 cg7248- partial	-0.876756	0.00746127	down	-0.927975	0.00464697	down	-1.62045	0.129001	down	-0.245305	0.576781	up	0.0646495	0.0846	down	-1.07957	0.0185438	down	-1.56735	0.219969	up	0.180109		-0.676819	0.045003	down	-1.03051	0.284381	down	-0.323133
CUST_2380_PI422575199	AGAP006867-RA	AGAP006867	2L	39230211	39239664	adult-specific cuticular protein acp-20	-0.407723	0.425292	down	-0.166211	0.291391	up	0.0985828	0.0677389	down	-1.12048	0.416244	down	-0.351388	0.00741435	up	0.439951	0.0296916	up	0.58075	0.014956	down	-2.27894		-0.0444361	0.215392	down	-0.103477	0.442273	up	0.0146046
CUST_4924_PI422575199	AGAP002925-RA	AGAP002925	2R	29677839	29681139	endou protein	-0.293677	0.0104466	down	-0.576814	0.00497825	up	1.36267	0.016176	down	-0.946572	0.202058	down	-0.525689	0.00509268	down	-1.19357	0.000975293	up	0.887147	0.00298012	down	-1.29492		-0.552005	0.0167366	down	-0.827924	0.191532	down	-0.276087
CUST_9386_PI422575199	AGAP010741-RA	AGAP010741	3L	9234037	9234988	anopheles gambiae pest agap012562-pa	0.0474171	0.345751	up	0.135115	0.17733	down	-0.191278	0.175305	down	-0.246775	0.563037	down	-0.051426	0.246	up	0.201769	0.0715444	up	0.212867	0.22877	up	0.172805		-0.0457399	0.174527	down	-0.0865405	0.45992	down	-0.00493937
CUST_3770_PI422575199	AGAP013330-RA	AGAP013330	2R	15342471	15343049	AGAP013330-PA [Anopheles gambiae str. PEST]	-0.0172044	0.414365	down	-0.0752705	0.443404	up	0.0412771	0.291414	down	-0.0192529	0.225129	up	0.211606	0.170986	down	-0.178485	0.252559	down	-0.249007	0.0366126	up	0.377512		-0.0448229	0.200727	down	-0.0606395	0.34597	down	-0.0290064
CUST_4158_PI422575199	AGAP002382-RA	AGAP002382	2R	20833274	20862118	AGAP002382-PA [Anopheles gambiae str. PEST]	-1.04907	0.124225	down	-0.289344	0.00237525	down	-1.12213	0.0335035	down	-0.829753	0.0936574	down	-0.769976	0.00354701	down	-1.10827	5.83273e-05	down	-1.36752	0.0200702	down	-1.57738		-0.0693938	0.397491	up	0.0130644	0.0120315	down	-0.151852
CUST_11137_PI422575199	AGAP007842-RA	AGAP007842	3R	1844560	1847960	AGAP007842-PA [Anopheles gambiae str. PEST]	0.631481	0.177451	up	0.569036	0.400968	up	0.129693	0.02793	up	1.16003	0.453735	up	0.217193	0.180163	up	0.372846	0.129621	up	0.365583	0.0255569	up	1.1917		-0.104402	0.330049	down	-0.0494899	0.0805099	down	-0.159315
CUST_11863_PI422575199	AGAP008620-RA	AGAP008620	3R	13719024	13721768	phospholipase a-2-activating protein	-0.341166	0.464639	up	0.0374727	0.289576	down	-0.21619	0.00907752	down	-0.689857	0.439076	down	-0.11554	0.184579	down	-0.219281	0.118933	down	-0.233335	0.0147168	down	-0.725806		0.198924	0.0409289	up	0.180075	0.0240259	up	0.217774
CUST_2423_PI422575199	AGAP006904-RA	AGAP006904	2L	39815884	39838118	matrix metalloproteinase	-0.391435	0.481051	up	0.0464754	0.0137675	down	-0.637563	0.127656	down	-0.260656	0.412036	down	-0.152161	0.353768	down	-0.122703	0.0170157	down	-0.89781	0.115914	down	-0.47635		0.65228	0.361064	up	0.175899	0.0242772	up	1.12866
CUST_12455_PI422575199	AGAP009228-RA	AGAP009228	3R	28925352	28926128	tyrosine-protein kinase csk	0.102699	0.486729	down	-0.0250628	0.452858	up	0.0363417	0.172525	up	0.123961	0.384408	down	-0.145575	0.177451	down	-0.185744	0.0787886	up	0.258286	0.0328499	up	0.408414		-0.0512659	0.355561	down	-0.0303092	0.185582	down	-0.0722225
CUST_2495_PI422575199	AGAP006972-RA	AGAP006972	2L	40430067	40430669	---NA---	0.0601777	0.349125	up	0.253193	0.0900302	down	-0.430882	0.286536	down	-0.032801	0.373835	down	-0.204644	0.140886	up	0.461511	0.11843	up	0.219647	0.086431	down	-0.109602		-0.0342698	0.418833	down	-0.0112671	0.17247	down	-0.0572725
CUST_13411_PI422575199	AGAP010186-RA	AGAP010186	3R	50210751	50228184	echinoid	-0.132527	0.298611	up	0.180245	0.326103	down	-0.202784	0.0896676	down	-0.366566	0.528445	up	0.0897003	0.392973	up	0.0268707	0.173539	up	0.0775715	0.0303954	down	-0.5105		0.0627901	0.461008	up	0.0051428	0.124396	up	0.120437
CUST_3619_PI422575199	AGAP002015-RB	AGAP002015	2R	13936707	13956091	0	0.114201	0.0245018	down	-0.372857	0.145959	up	0.141421	0.00489563	up	0.725268	0.564168	down	-0.0301393	0.0559288	down	-0.342647	0.330919	up	0.0190009	0.0297351	up	0.51502		-0.862599	0.00656605	down	-0.909571	0.00913736	down	-0.815628
DETOX_115_PI422610884	AGAP011366-RA	AGAP011366	3L	22022884	22024835	COE18026 - Carboxylesterase	0.039668	0.376714	down	-0.0934716	0.466008	down	-0.0247971	0.183957	up	0.110641	0.418195	down	-0.238494	0.180155	down	-0.249997	0.244753	up	0.0892364	0.0357712	up	0.406397		-0.0207214	0.381869	down	-0.0281744	0.433003	down	-0.0132683
CUST_4186_PI422575199	AGAP002385-RA	AGAP002385	2R	20871484	20872178	trafficking protein particle complex subunit 6b	-0.0262117	0.0173763	down	-0.48318	0.136304	up	0.202365	0.299295	down	-0.0042188	0.240647	up	0.218792	0.206311	down	-0.204816	0.0550226	up	0.322811	0.282403	up	0.00976872		0.00840925	0.0257123	down	-0.383707	0.0226225	up	0.400526
CUST_1029_PI422575199	AGAP005580-RA	AGAP005580	2L	17368092	17368686	gamma- -	0.117272	0.440294	down	-0.0537646	0.150125	down	-0.344472	0.155376	up	0.133678	0.516155	up	0.149391	0.200289	down	-0.167191	0.0637889	up	0.279524	0.0650009	up	0.855856		-0.00721377	0.436523	down	-0.0128456	0.471342	down	-0.00158193
CUST_4961_PI422575199	AGAP002960-RA	AGAP002960	2R	30130647	30132202	something about silencing protein 10	-0.276558	0.039607	down	-0.110299	0.00582944	down	-0.535947	0.00920156	down	-0.378559	0.312196	up	0.234608	0.371059	up	0.0484237	0.00800014	down	-0.410422	0.0920123	down	-0.272545		0.295933	0.15964	up	0.144746	0.0102109	up	0.44712
CUST_7270_PI422575199	AGAP004620-RB	AGAP004620	2R	58619536	58621971	AGAP004620-PB [Anopheles gambiae str. PEST]	-0.923993	0.0133256	down	-1.89513	0.418486	down	-0.118319	0.0784056	down	-0.486783	0.368158	down	-0.330583	0.0197282	down	-2.13994	0.0500237	up	0.340233	0.00679394	down	-1.24401		-0.0618213	0.0699577	down	-0.122027	0.470208	down	-0.00161533
CUST_1035_PI422575199	AGAP005585-RB	AGAP005585	2L	17424809	17441217	isoform b	0.561644	0.0350386	up	0.424348	0.392744	up	0.0373632	0.0130117	up	1.11365	0.388313	up	0.145381	0.152274	up	0.387237	0.24287	up	0.105552	0.0176275	up	1.30172		-0.317086	0.00764847	down	-0.436235	0.0702704	down	-0.197937
CUST_8548_PI422575199	AGAP000216-RA	AGAP000216	X	3612278	3613944	anopheles gambiae pest agap012638-pa	-0.0897447	0.232449	down	-0.289106	0.474237	down	-0.0704198	0.11692	up	0.119168	0.592837	down	-0.0204735	0.0554555	down	-0.447157	0.285138	up	0.117868	0.269627	up	0.0311785		-0.0297708	0.261941	down	-0.0380531	0.3596	down	-0.0214886
CUST_3505_PI422575199	AGAP013523-RA	AGAP013523	2R	1249000	1255302	AGAP013523-PA [Anopheles gambiae str. PEST]	-1.16796	0.17441	down	-0.268971	0.377806	down	-0.240776	0.00633536	down	-2.85583	0.401411	up	0.185199	0.380614	down	-0.064874	0.0980473	down	-0.720119	0.00345067	down	-2.85719		-0.0562248	0.210236	down	-0.051883	0.173109	down	-0.0605667
CUST_11700_PI422575199	AGAP008436-RA	AGAP008436	3R	10719260	10724153	multidrug resistance-associated protein 1	-1.12457	0.230885	up	0.265273	0.000542655	down	-2.60397	0.0803331	down	-0.691072	0.513344	down	-0.0850288	0.399155	up	0.0367763	0.000731757	down	-2.79996	0.0664742	down	-0.954485		0.19859	0.41826	up	0.0936469	0.274133	up	0.303533
CUST_2896_PI422575199	AGAP007342-RA	AGAP007342	2L	45911420	45932891	nuclear body associated kinase	-0.377737	0.397034	down	-0.183965	0.263597	down	-0.354752	0.175583	down	-0.308435	0.415321	up	0.154912	0.311058	up	0.203848	0.0536708	down	-0.349267	0.0472809	down	-1.27385		0.00632629	0.408147	up	0.0113567	0.46897	up	0.00129584
CUST_1339_PI422575199	AGAP005870-RB	AGAP005870	2L	22686596	22707992	leucine rich repeat protein	-0.0399564	0.148956	down	-0.185712	0.00548115	down	-0.7706	0.0081295	up	0.802719	0.467925	up	0.0467513	0.170997	down	-0.236977	0.00794553	down	-0.683706	0.00719141	up	0.834539		0.0954897	0.338189	up	0.0600571	0.177332	up	0.130922
DETOX_435_PI422610884	AGAP010961-RA	AGAP010961	3L	13839175	13841038	CYP6AK1 - Cytochrome P450 monooxygenase; target probed by LSTM-AGAM-DETOX V3 probe agam-detox-1E23; alternative detox probe for AG_DETOX_P145	-0.971747	0.0464146	down	-0.693204	0.0422406	down	-0.4736	0.0289588	down	-1.32522	0.402061	down	-0.270837	0.106204	down	-0.950779	0.0497677	down	-0.774356	0.0409601	down	-1.61332		-0.293398	0.00338886	down	-0.824819	0.102305	up	0.238022
CUST_7241_PI422575199	AGAP004592-RF	AGAP004592	2R	58135368	58142209	isoform f	-0.10148	0.123981	down	-1.10775	0.434928	up	0.234724	0.0917544	up	0.780321	0.479462	down	-0.0831304	0.106204	down	-0.92867	0.198448	up	0.206872	0.208068	up	0.205625		-0.0282234	0.0789706	down	-0.11775	0.223911	up	0.0613038
CUST_12535_PI422575199	AGAP009312-RA	AGAP009312	3R	31177199	31186089	phosphatidylinositol transfer protein	-0.800372	0.318607	down	-0.278843	0.0274893	down	-0.509295	0.0352076	down	-1.16474	0.318043	down	-0.682114	0.136596	down	-0.624107	0.109165	down	-0.826811	0.0277793	down	-1.39843		-0.061837	0.21822	up	0.186	0.101436	down	-0.309674
CUST_351_PI422575199	AGAP004988-RA	AGAP004988	2L	7550405	7551445	AGAP004988-PA [Anopheles gambiae str. PEST]	-0.154938	0.352174	down	-0.0385465	0.0811757	down	-0.19458	0.181262	up	0.101318	0.147829	down	-0.16499	0.0132332	down	-0.302605	0.0160137	down	-0.466121	0.239169	down	-0.0290916		-0.0839242	0.163829	up	0.173738	0.0401522	down	-0.341587
CUST_38_PI422575199	AGAP004706-RA	AGAP004706	2L	2305657	2306118	mll5 protein	0.413251	0.479148	down	-0.0469944	0.306042	down	-0.222676	0.101184	up	0.399351	0.161163	up	0.780637	0.267494	up	0.325139	0.085444	up	0.91901	0.04685	up	1.10568		-0.0416173	0.274421	down	-0.0341772	0.19169	down	-0.0490574
CUST_12770_PI422575199	AGAP009550-RA	AGAP009550	3R	36028604	36029909	heavy chain 2	0.0704055	0.197638	down	-0.148504	0.259814	up	0.34317	0.0822614	up	0.152088	0.43153	down	-0.142861	0.340114	up	0.177157	0.0934618	up	0.162689	0.191799	down	-0.264168		-0.0555207	0.378187	down	-0.0300402	0.20296	down	-0.0810012
CUST_6505_PI422575199	AGAP013284-RB	AGAP013284	2R	5055234	5056878	transmembrane protein 68	-0.271612	0.406409	down	-0.129776	0.144302	up	0.315856	0.211628	up	0.132055	0.284494	down	-0.777852	0.113488	down	-0.983051	0.119032	down	-0.660778	0.191491	down	-0.303979		0.0950419	0.0442567	up	0.149132	0.308727	up	0.0409514
CUST_4707_PI422575199	AGAP002782-RA	AGAP002782	2R	27059818	27078390	nasp_drome ame: full=protein nasp homolog	-0.631432	0.405391	down	-0.154651	0.0168608	down	-1.42148	0.0114736	down	-0.93607	0.343875	up	0.548059	0.164504	up	0.305447	0.000942189	down	-0.999153	0.0816499	down	-0.582686		0.597685	0.0228321	up	0.807883	0.131323	up	0.387487
CUST_190_PI422575199	AGAP004840-RA	AGAP004840	2L	4377409	4378620	uncharacterized protein mitochondrial-like	-0.797635	0.0544372	down	-0.857831	0.278414	down	-0.371503	0.0184966	down	-1.56671	0.293265	up	0.461278	0.0897043	down	-0.790908	0.134244	down	-0.592823	0.0402723	down	-0.606042		0.0624854	0.353311	up	0.0344728	0.158635	up	0.090498
CUST_221_PI422575199	AGAP004867-RA	AGAP004867	2L	4676920	4678867	vacuolar atp synthase subunit g	-0.227668	0.0015397	down	-0.662389	0.222797	up	0.138874	0.301278	down	-0.00132798	0.250202	down	-0.0942176	0.00300652	down	-0.735453	0.302197	down	-0.0321062	0.193843	down	-0.0736041		-0.432392	0.00169119	down	-0.607036	0.0203839	down	-0.257748
CUST_5736_PI422575199	AGAP012993-RA	AGAP012993	2R	39359591	39361527	AGAP012993-PA [Anopheles gambiae str. PEST]	-0.0539345	0.00104535	down	-0.547418	0.350606	up	0.0962246	0.139818	up	0.108048	0.401116	up	0.0736322	0.00426355	down	-0.445924	0.0921419	up	0.186809	0.0446588	up	0.278654		-0.215597	0.00587691	down	-0.327214	0.12185	down	-0.103981
CUST_10911_PI422575199	AGAP012357-RA	AGAP012357	3L	41071146	41074028	vanin-like protein 1	0.345055	0.190369	up	0.371848	0.459646	up	0.0494036	0.0262181	up	0.940164	0.245185	down	-0.234795	0.271959	up	0.155491	0.202003	down	-0.178689	0.0243916	up	0.732112		-0.391496	0.0270592	down	-0.676782	0.364554	down	-0.106211
CUST_907_PI422575199	AGAP005472-RA	AGAP005472	2L	16041729	16067199	upf0378 protein kiaa0100	1.16186	0.161027	up	0.660066	0.453307	up	0.0816865	0.0161875	up	2.34294	0.287849	up	0.29181	0.0701627	up	0.881119	0.123813	up	0.408792	0.00415973	up	2.59656		0.00189827	0.432586	down	-0.00653472	0.406213	up	0.0103313
CUST_13698_PI422575199	AGAP012557-RA	AGAP012557	UNKN	16209499	16218313	anopheles gambiae pest agap012557-pa	-0.422237	0.46189	down	-0.154585	0.170306	up	0.645021	0.0301656	down	-1.50739	0.425845	down	-0.239463	0.335287	up	0.178355	0.294917	up	0.0805044	0.00875777	down	-1.77533		0.00864044	0.374677	down	-0.0285442	0.307727	up	0.045825
CUST_13193_PI422575199	AGAP009968-RA	AGAP009968	3R	46899929	46900642	ribosome production factor 1	-0.244293	0.44209	down	-0.0449711	0.00127981	down	-0.556594	0.00777869	down	-0.946107	0.151291	up	0.513283	0.14951	up	0.577719	0.354666	down	-0.0079314	0.107722	down	-0.487874		0.967535	0.00160365	up	0.875868	0.00105761	up	1.0592
CUST_6886_PI422575199	AGAP004327-RA	AGAP004327	2R	54639519	54650634	0	-0.253131	0.0397576	down	-0.242972	0.00269329	down	-0.62047	0.198207	down	-0.0690618	0.50465	up	0.0984442	0.413013	down	-0.00585287	0.0502425	down	-0.478438	0.223209	down	-0.101992		0.110422	0.455489	up	0.00325318	0.00334551	up	0.21759
CUST_12922_PI422575199	AGAP009704-RA	AGAP009704	3R	39202524	39204005	odorant receptor 83c	0.00779641	0.408022	up	0.11684	0.385371	up	0.0546143	0.0859489	up	0.146083	0.417884	down	-0.155879	0.18331	down	-0.309828	0.0470237	up	0.21369	0.181731	down	-0.174621		-0.0183323	0.385574	down	-0.027353	0.446229	down	-0.00931152
CUST_2370_PI422575199	AGAP006857-RA	AGAP006857	2L	39209289	39209666	cuticle protein 34	0.0389585	0.489889	up	0.0378356	0.390552	up	0.0520195	0.0874068	up	0.144833	0.321642	down	-0.219415	0.293842	up	0.140807	0.35769	down	-0.00714916	0.233014	down	-0.134595		-0.0413384	0.412348	down	-0.0175025	0.222128	down	-0.0651743
CUST_8997_PI422575199	AGAP010331-RA	AGAP010331	3L	1237241	1251371	isoform a	-0.518353	0.0051323	down	-0.446967	0.0564044	down	-0.141381	0.00302915	down	-0.781861	0.351669	down	-0.184824	0.0394421	down	-0.495875	0.0269626	down	-0.236688	0.0076649	down	-1.00735		0.179633	0.391979	up	0.0439517	0.0402064	up	0.315314
CUST_4833_PI422575199	AGAP002852-RA	AGAP002852	2R	28307397	28309299	niemann-pick type c-2f	0.961376	0.0556746	up	1.00698	0.00911479	up	3.31397	0.299816	down	-0.0127897	0.0442183	down	-1.12893	0.387746	up	0.102985	0.0198622	up	2.25426	0.095053	down	-0.897154		1.33388	0.00385179	up	2.00335	0.0839448	up	0.664409
CUST_7347_PI422575199	AGAP013124-RA	AGAP013124	2R	6111440	6113456	juvenile hormone-inducible	0.289666	0.150623	up	0.344199	0.000503152	up	0.971554	0.102945	down	-0.305958	0.483499	down	-0.258114	0.342012	up	0.218247	0.0805506	up	0.722625	0.231791	down	-0.212674		0.258663	0.317205	up	0.137341	0.0944827	up	0.379986
CUST_9368_PI422575199	AGAP010724-RA	AGAP010724	3L	8992725	8993036	b chain crystallographic studies of nucleosome core particles containing histone sin mutants	-0.629205	0.0142755	down	-0.732907	0.202576	down	-0.155387	0.0426337	down	-0.602155	0.351493	down	-0.212174	0.033287	down	-0.895543	0.00591996	down	-0.448062	0.0219397	down	-0.941176		0.15213	0.0123766	down	-0.504988	0.00307673	up	0.809247
CUST_1032_PI422575199	AGAP005583-RA	AGAP005583	2L	17408031	17411022	phosphatidylinositol 3-kinase regulatory subunit	0.354281	0.00982944	up	0.6429	0.486899	up	0.014645	0.0214956	up	0.399987	0.476658	down	-0.135813	0.0413417	up	0.907667	0.303688	up	0.0506808	0.157011	up	0.109807		0.10175	0.121206	up	0.0603813	0.0137304	up	0.143118
CUST_1717_PI422575199	AGAP006208-RA	AGAP006208	2L	28256766	28258289	zinc carboxypeptidase	0.427145	0.310138	down	-0.183248	0.407059	up	0.198338	0.0937824	up	0.370033	0.154657	up	0.515209	0.0718231	up	1.01583	0.107573	up	0.562465	0.0953729	up	0.599448		-0.0146262	0.420973	down	-0.0104745	0.374095	down	-0.0187779
CUST_13420_PI422575199	AGAP010195-RA	AGAP010195	3R	50417385	50418789	gustatory receptor	-0.204858	0.504249	down	-0.0303741	0.204649	down	-0.295114	0.232693	down	-0.234074	0.445262	up	0.264828	0.354725	up	0.155821	0.259459	down	-0.22212	0.119659	down	-0.603288		-0.0394438	0.234596	down	-0.0459151	0.304583	down	-0.0329725
CUST_13508_PI422575199	AGAP010283-RA	AGAP010283	3R	52042711	52059885	protein wnt-7b-like isoform 1	-0.1965	0.0733984	down	-0.26605	0.0258578	up	0.426265	0.0531831	down	-0.245299	0.0705586	down	-0.348868	0.0140487	down	-0.619712	0.2119	up	0.0873842	0.0219762	down	-0.561587		-0.455517	0.295408	down	-0.187062	0.0309809	down	-0.723972
CUST_9417_PI422575199	AGAP010774-RA	AGAP010774	3L	10158375	10159070	fbn8	-0.389891	0.404588	up	0.161794	0.0221371	down	-1.03682	0.285486	down	-0.0100555	0.415321	up	0.155011	0.338439	up	0.171931	0.00601235	down	-1.85202	0.0634566	up	0.225824		-0.0225999	0.383405	down	-0.0218802	0.376653	down	-0.0233196
CUST_3800_PI422575199	AGAP002132-RA	AGAP002132	2R	16100379	16103602	neurofilament triplet m	0.421886	0.0462505	up	0.718948	0.0568598	down	-0.488543	0.0295955	up	0.560877	0.248742	up	0.219958	0.0132473	up	1.13771	0.0223717	down	-0.20959	0.0192506	up	0.811917		0.0172058	0.0447628	up	0.120365	0.0981732	down	-0.0859533
CUST_12627_PI422575199	AGAP009404-RA	AGAP009404	3R	32311163	32315496	n-acetyllactosaminide beta- -n-	-0.627253	0.508137	down	-0.0423536	0.0461642	down	-1.65677	0.1248	down	-0.382178	0.311833	up	0.157931	0.357574	up	0.110426	0.00631163	down	-1.10871	0.0598646	down	-0.683935		0.104335	0.385886	up	0.0170799	0.00902117	up	0.19159
CUST_11167_PI422575199	AGAP007873-RA	AGAP007873	3R	2406093	2413891	target of rapamycin	-0.692886	0.0611925	down	-0.531602	0.0380737	down	-0.408874	0.0179748	down	-0.859096	0.235306	down	-0.269599	0.0330729	down	-0.627325	0.00465447	down	-0.526879	0.00483389	down	-1.20354		0.0132913	0.197468	down	-0.233254	0.171432	up	0.259837
CUST_9924_PI422575199	AGAP011326-RA	AGAP011326	3L	21109736	21110629	iap2 protein	-0.512538	0.00852083	down	-0.411712	0.00435911	down	-0.553202	0.0505641	down	-0.354435	0.140714	down	-0.226741	0.0127046	down	-0.521383	0.000613078	down	-0.718527	0.00881523	down	-0.515971		0.316361	0.160326	up	0.179195	0.0187605	up	0.453528
CUST_3762_PI422575199	AGAP002099-RA	AGAP002099	2R	15331451	15333246	transmembrane protein 104	0.543922	0.0639709	up	0.30266	0.00681682	up	0.756634	0.0221082	up	1.00555	0.285613	down	-0.302663	0.163641	up	0.156232	0.0022902	up	0.491388	0.0192507	up	0.551062		-0.503003	0.0818266	down	-0.346549	0.0146497	down	-0.659456
CUST_7251_PI422575199	AGAP004611-RA	AGAP004611	2R	58381084	58382774	prolyl 4-hydroxylase alpha subunit	-0.115073	0.439366	up	0.0872979	0.400112	down	-0.124172	0.120009	up	0.126472	0.485287	down	-0.204657	0.331583	up	0.312128	0.0797886	down	-0.706922	0.114758	down	-0.38524		7.43989e-05	0.417056	up	0.0113826	0.417782	down	-0.0112338
CUST_13030_PI422575199	AGAP009805-RD	AGAP009805	3R	43676455	43697706	gustatory receptor (agap009805-pd)	0.0250742	0.396635	down	-0.166508	0.344333	down	-0.108327	0.214602	up	0.410235	0.416178	down	-0.321778	0.365214	down	-0.116935	0.141426	up	0.127487	0.287675	up	0.00449309		-0.049873	0.248495	down	-0.0531395	0.276826	down	-0.0466065
CUST_1622_PI422575199	AGAP006131-RA	AGAP006131	2L	27041325	27047576	isoform a	0.0604129	0.359369	down	-0.0636232	0.396012	up	0.0496245	0.124192	up	0.125621	0.324523	down	-0.567004	0.361511	up	0.0993575	0.0502658	up	0.185326	0.268166	down	-0.0338276		-0.0424439	0.424567	down	-0.0155076	0.227151	down	-0.0693801
CUST_4466_PI422575199	AGAP002626-RA	AGAP002626	2R	24326828	24328465	rhomboid protein mitochondrial	0.411903	0.317369	up	0.0516685	0.00210359	up	1.24468	0.0800011	down	-0.0482505	0.537671	down	-0.0130377	0.194343	up	0.140374	0.000186015	up	1.16502	0.0823455	down	-0.0820744		-0.565761	0.0544444	down	-0.374489	0.00718056	down	-0.757033
CUST_3492_PI422575199	AGAP001923-RA	AGAP001923	2R	12104541	12107273	amino acid transporter	-0.202108	0.29826	down	-0.132205	0.262036	up	0.0916189	0.00822457	down	-0.708673	0.408297	up	0.13024	0.229669	down	-0.125041	0.0655622	up	0.198505	0.0248381	down	-0.53685		0.107088	0.263381	up	0.0458477	0.0228985	up	0.168329
DETOX_382_PI422610884	AGAP000088-RA	AGAP000088	X	1457228	1458852	CYP4H19 - Cytochrome P450 monooxygenase; suspected Ensembl annotation error; target probed by LSTM-AGAM-DETOX V3 probe agam-detox-1C18	0.180154	0.401258	down	-0.0513945	0.470415	up	0.0158353	0.195397	down	-0.225268	0.589862	up	0.0247215	0.175144	up	0.355788	0.0399589	up	0.772927	0.247124	up	0.213037		-0.000528627	0.417325	up	0.0154333	0.412995	down	-0.0164905
CUST_4987_PI422575199	AGAP002971-RB	AGAP002971	2R	30267141	30294999	acetylcholine receptor protein alpha 4 invertebrate	0.0286427	0.36154	up	0.142868	0.354636	down	-0.282549	0.0592001	up	0.321882	0.401116	down	-0.291678	0.368631	down	-0.103539	0.316555	down	-0.0986509	0.224874	up	0.191845		-0.0260942	0.426506	down	-0.0137413	0.329876	down	-0.0384471
CUST_12786_PI422575199	AGAP009566-RA	AGAP009566	3R	36297895	36333175	zinc finger protein	0.829574	0.0121546	up	0.8762	0.225989	up	0.322004	0.00468539	up	1.46184	0.463213	down	-0.0667448	0.011361	up	0.666906	0.0149994	up	0.401678	0.00455953	up	1.24882		-0.179567	0.112516	down	-0.183775	0.122345	down	-0.175358
DETOX_520_PI422610884	AGAP009375-RA	AGAP009375	3R	31847940	31848707	CYP9M2 - Cytochrome P450 monooxygenase; target probed by LSTM-AGAM-DETOX V3 probe agam-detox-1I6	-0.21447	0.365355	up	0.246889	0.497627	up	0.031691	0.0610122	down	-0.757852	0.384797	up	0.431072	0.341253	up	0.105306	0.0454232	down	-0.5597	0.0692759	down	-0.353151		-0.0356525	0.237379	down	-0.0431188	0.323401	down	-0.0281862
CUST_5742_PI422575199	AGAP003545-RB	AGAP003545	2R	39361783	39364284	oskar	-0.338283	0.098394	up	0.454308	0.000997204	down	-1.0382	0.115495	down	-0.539866	0.547634	up	0.132629	0.198347	up	0.76123	0.0647369	down	-0.972507	0.151227	down	-0.694661		1.67482	0.00434708	up	1.49555	0.00237418	up	1.8541
CUST_11224_PI422575199	AGAP007928-RA	AGAP007928	3R	2928852	2937432	turtle isoform	0.711709	0.0480405	up	0.296483	0.0524638	up	0.419772	0.00413409	up	0.997338	0.140467	up	0.285582	0.00439765	up	0.576875	0.0037096	up	0.776242	0.00488443	up	1.20354		-0.243885	0.0351305	down	-0.290383	0.0899635	down	-0.197387
CUST_6340_PI422575199	AGAP003997-RB	AGAP003997	2R	47664455	47730436	casein kinase	0.400447	0.342907	down	-0.0746626	0.026688	up	0.276737	0.0486716	up	0.411878	0.13481	up	0.388236	0.0237992	up	0.428378	0.014966	up	0.712446	0.0125156	up	0.647907		0.147007	0.0384641	up	0.0912721	0.00369119	up	0.202741
CUST_4037_PI422575199	AGAP002320-RA	AGAP002320	2R	19483679	19484648	isochorismatase domain-containing protein mitochondrial	-0.268529	0.182539	up	0.294281	0.0524824	down	-0.332802	0.00662342	down	-0.942936	0.549161	up	0.0456734	0.133854	up	0.488213	0.073778	down	-0.27128	0.0254708	down	-0.846651		0.127273	0.329158	down	-0.0600237	0.0222681	up	0.314569
CUST_7436_PI422575199	AGAP001617-RA	AGAP001617	2R	6827828	6831707	cg5915-pa	-0.932907	0.00311479	down	-0.920425	0.374215	up	0.110472	0.00629158	down	-1.33827	0.101236	down	-0.400879	0.0130793	down	-1.23816	0.163552	down	-0.262393	0.00460252	down	-1.94867		0.161291	0.0511267	down	-0.41919	0.0099796	up	0.741772
CUST_11928_PI422575199	AGAP008687-RA	AGAP008687	3R	14845076	14846688	brahma associated protein 55kd	-0.752015	0.0803539	down	-0.277648	0.0655154	down	-0.479098	0.00361372	down	-1.66984	0.546481	up	0.0308166	0.283274	down	-0.0920761	0.0371771	down	-0.267155	0.00291452	down	-1.72627		0.343887	0.0018531	up	0.333139	0.00159752	up	0.354635
CUST_4192_PI422575199	AGAP013161-RA	AGAP013161	2R	20797580	20802621	amidase	-0.332075	0.0875575	up	0.163222	0.0215698	down	-0.518352	0.0214502	down	-0.473322	0.387961	down	-0.0941631	0.254766	up	0.0751741	0.00339617	down	-0.646961	0.0192506	down	-0.592212		0.625119	0.00118193	up	0.951085	0.0303507	up	0.299154
CUST_7776_PI422575199	AGAP000614-RA	AGAP000614	X	11191463	11196870	guanine nucleotide exchange factor	0.15485	0.0334202	down	-0.118294	0.271007	up	0.443234	0.150603	up	0.128371	0.415257	down	-0.154353	0.337302	down	-0.0722123	0.00650367	up	0.282101	0.111728	up	0.265903		-0.00621279	0.447573	up	0.0109044	0.41439	down	-0.02333
DETOX_475_PI422610884	AGAP008203-RA	AGAP008203	3R	6903106	6904696	CYP6S2 - Cytochrome P450 monooxygenase; target probed by LSTM-AGAM-DETOX V3 probe agam-detox-1F18	-0.159011	0.345615	down	-0.145847	0.467935	up	0.0216433	0.187389	up	0.0730849	0.546979	up	0.109856	0.167507	down	-0.37489	0.301053	down	-0.0686685	0.14089	down	-0.45939		-0.0275066	0.190258	down	-0.0602415	0.453183	up	0.00522834
CUST_12094_PI422575199	AGAP008862-RA	AGAP008862	3R	19875729	19881002	argonaute isoform d	-0.840159	0.413397	up	0.138133	0.0262049	down	-1.30409	0.193418	down	-0.201962	0.381166	down	-0.572798	0.160953	down	-0.64676	0.00314342	down	-1.75146	0.0254708	down	-1.27482		0.0832128	0.428607	down	-0.0353355	0.188702	up	0.201761
DETOX_477_PI422610884	AGAP008203-RA	AGAP008203	3R	6903106	6904696	CYP6S2 - Cytochrome P450 monooxygenase; target probed by LSTM-AGAM-DETOX V3 probe agam-detox-1F18; alternative detox probe for AG_DETOX_P159	-0.013383	0.498245	down	-0.0147161	0.43479	up	0.0445905	0.059847	up	0.175175	0.414268	down	-0.252507	0.27376	down	-0.241752	0.0822295	up	0.298691	0.0921291	down	-0.342286		-0.0867382	0.0843242	down	-0.167816	0.461578	down	-0.00566024
CUST_9212_PI422575199	AGAP010554-RA	AGAP010554	3L	6306985	6307710	domain-containing protein 5 (jumonji domain-containing protein 5)	-0.16821	0.237011	down	-0.503974	0.371552	up	0.161168	0.067776	up	0.648983	0.404405	down	-0.47356	0.250225	down	-0.339711	0.0128764	down	-0.913464	0.26029	down	-0.0622631		-0.0363128	0.110309	down	-0.122404	0.310262	up	0.0497781
CUST_5961_PI422575199	AGAP013188-RA	AGAP013188	2R	42094116	42098276	aminopeptidase n	0.585559	0.0019594	up	0.484233	0.308422	up	0.0766438	0.0160659	up	1.28982	0.577638	down	-0.042968	0.286752	up	0.229119	0.358937	down	-0.00694941	0.0285315	up	1.44049		0.120935	0.372341	up	0.0886655	0.289655	up	0.153205
CUST_12784_PI422575199	AGAP009564-RA	AGAP009564	3R	36263269	36263427	atp synthase subunit mitochondrial	0.377083	0.00815735	up	0.309002	0.0120981	up	0.980661	0.0654161	up	0.26005	0.301626	down	-0.26583	0.410309	up	0.00861622	0.0490561	up	0.630208	0.248049	up	0.0739598		-0.517972	0.412442	down	-0.0605023	0.00821033	down	-0.975443
CUST_6098_PI422575199	AGAP003790-RB	AGAP003790	2R	43342494	43353538	annexin	-0.00674944	0.00625071	down	-0.353766	0.291519	down	-0.0485349	0.00383482	up	0.508769	0.438574	down	-0.0694475	0.015212	down	-0.487413	0.0834051	down	-0.150914	0.012542	up	0.491363		-0.332665	0.111133	down	-0.202897	0.0133763	down	-0.462432
CUST_12542_PI422575199	AGAP009320-RA	AGAP009320	3R	31261163	31263584	AGAP009320-PA [Anopheles gambiae str. PEST]	-0.119669	0.505816	down	-0.00889824	0.313245	up	0.0632313	0.0110852	up	0.333108	0.085556	down	-0.571594	0.0324046	down	-0.640513	0.0303843	down	-0.384181	0.110231	down	-0.0807605		-0.539583	0.013804	down	-0.834473	0.206786	down	-0.244693
CUST_2037_PI422575199	AGAP006553-RA	AGAP006553	2L	34122195	34122738	AGAP006553-PA [Anopheles gambiae str. PEST]	0.0712442	0.445327	down	-0.0400847	0.444921	up	0.040691	0.159356	up	0.145223	0.573938	down	-0.0141747	0.17643	down	-0.296691	0.0800297	up	0.175288	0.031827	up	0.403039		-0.0752824	0.305871	down	-0.066109	0.256323	down	-0.0844559
CUST_1421_PI422575199	AGAP005946-RA	AGAP005946	2L	23978412	23980650	guanylate cyclase	-0.386285	0.475567	down	-0.0757475	0.140722	up	0.38353	0.0186775	down	-0.684893	0.462046	down	-0.242013	0.195449	down	-0.740207	0.283666	down	-0.17907	0.0704283	down	-1.02133		-0.0255464	0.105712	down	-0.0723105	0.35618	up	0.0212177
CUST_813_PI422575199	AGAP005379-RA	AGAP005379	2L	14829847	14830528	hypothetical conserved protein	-1.3055	0.0205754	down	-0.469994	0.000773439	down	-1.49671	0.00656114	down	-1.48401	0.193779	down	-0.272365	0.0244292	down	-0.832424	0.000443883	down	-1.79671	0.0053352	down	-1.75313		-0.0724396	0.0589379	down	-0.132472	0.428437	down	-0.0124071
CUST_9463_PI422575199	AGAP010827-RA	AGAP010827	3L	11513355	11513727	caspase-3 precursor	-0.236094	0.162188	up	0.589229	0.480906	up	0.0454824	0.00643079	down	-2.06969	0.577495	up	0.0616584	0.290884	up	0.689573	0.0682033	up	1.07428	0.0491678	down	-1.74545		0.0481292	0.0607216	up	0.0829299	0.393383	up	0.0133284
CUST_2592_PI422575199	AGAP007064-RA	AGAP007064	2L	42129453	42133676	AGAP007064-PA [Anopheles gambiae str. PEST]	0.883454	0.0158048	up	1.88765	0.0106652	up	1.35124	0.0325732	down	-0.54489	0.454893	down	-0.0474455	0.0160262	up	1.92106	0.0119708	up	1.32561	0.015075	down	-0.639935		0.114732	0.427638	down	-0.118002	0.325219	up	0.347467
CUST_4280_PI422575199	AGAP002465-RA	AGAP002465	2R	21825402	21827293	ferritin heavy chain-like protein	-0.238039	0.0525742	down	-0.278928	0.0466249	up	0.347992	0.00591543	down	-0.84512	0.414268	up	0.112339	0.138753	down	-0.219586	0.0320061	up	0.391267	0.0119383	down	-0.823859		0.458634	0.469446	up	0.00797295	0.0168155	up	0.909295
CUST_12163_PI422575199	AGAP008928-RA	AGAP008928	3R	21099107	21101397	palmitoyltransferase tip1	-0.28041	0.491735	up	0.034137	0.45923	down	-0.0478813	0.1203	down	-0.583498	0.312031	down	-0.320005	0.184387	down	-0.294165	0.191528	up	0.243819	0.0180227	down	-1.03487		-0.0265804	0.256422	down	-0.0485304	0.456822	down	-0.00463028
CUST_4572_PI422575199	AGAP002663-RA	AGAP002663	2R	25251748	25252905	transcript 48	-0.104671	0.481385	up	0.0353306	0.409134	down	-0.0737845	0.290518	up	0.0177741	0.26503	down	-0.232068	0.252062	down	-0.251871	0.180995	down	-0.164988	0.157883	down	-0.190489		-0.172289	0.0756319	down	-0.272839	0.349919	down	-0.0717383
CUST_4147_PI422575199	AGAP002361-RA	AGAP002361	2R	20620164	20636209	ensangp00000014982 isoform 2	-0.19778	0.494395	up	0.029873	0.483623	up	0.0207564	0.0951588	down	-0.191796	0.48065	down	-0.149341	0.160061	down	-0.452498	0.267217	up	0.114449	0.114224	down	-0.707464		-0.0472594	0.472367	up	0.000895052	0.100451	down	-0.0954139
CUST_8120_PI422575199	AGAP000886-RA	AGAP000886	X	16737314	16741889	isoform a	-0.275264	0.0312425	down	-0.253873	0.0502688	down	-0.421902	0.0258882	down	-0.452814	0.448442	up	0.0820074	0.185998	down	-0.111695	0.0258493	down	-0.2427	0.0904222	down	-0.168598		0.217264	0.0280446	up	0.401411	0.420268	up	0.0331167
CUST_13599_PI422575199	AGAP012449-RA	AGAP012449	UNKN	1960110	1960827	6-phosphogluconate dehydrogenase	0.267181	0.38948	down	-0.263847	0.414061	up	0.340518	0.251462	up	0.186237	0.460236	up	0.222559	0.356293	up	0.16877	0.161466	up	0.440079	0.158183	up	0.731328		-0.0535174	0.192801	down	-0.0480575	0.144484	down	-0.0589773
CUST_2518_PI422575199	AGAP006993-RA	AGAP006993	2L	40509763	40513184	mitotic protein phosphatase 1	0.285584	0.0147519	up	0.814544	0.00418415	up	0.642276	0.00796418	down	-0.541575	0.427582	up	0.109779	0.0231685	up	0.991395	0.0676449	up	0.39622	0.0388909	down	-0.589357		-0.118733	0.221023	up	0.216225	0.0626314	down	-0.45369
CUST_12677_PI422575199	AGAP009458-RA	AGAP009458	3R	33813353	33814045	methyltransferase family member 2	-0.0133164	0.352194	up	0.166161	0.00224858	down	-0.541557	0.113484	down	-0.327837	0.104421	up	0.579698	0.152041	up	0.709072	0.302197	down	-0.0799939	0.287215	down	-0.00574446		0.513156	0.00173231	up	0.518659	0.00183862	up	0.507652
CUST_2080_PI422575199	AGAP006590-RD	AGAP006590	2L	34288135	34391778	still life type 1	1.15941	0.00914812	up	1.06799	0.0260894	up	0.743429	0.00360201	up	1.81298	0.529654	up	0.0610965	0.00183621	up	0.986077	0.0138826	up	0.667976	0.00375347	up	1.67801		-0.749939	0.0523692	down	-0.403027	0.00288326	down	-1.09685
CUST_1889_PI422575199	AGAP006410-RB	AGAP006410	2L	31571581	31577322	isoform b	-0.212034	0.0138402	down	-0.68514	0.00265801	up	0.858738	0.235569	up	0.130637	0.328699	down	-0.50968	0.0127916	down	-1.40979	0.260273	up	0.116032	0.0824736	down	-0.282686		0.774567	0.00256208	up	1.10014	0.0353942	up	0.448989
CUST_13220_PI422575199	AGAP009995-RA	AGAP009995	3R	47378262	47382240	isoform b	-0.00209321	0.346741	up	0.197254	0.297641	down	-0.356903	0.112692	up	0.123659	0.295729	down	-0.246053	0.150758	down	-0.25794	0.299781	down	-0.104217	0.0323441	up	0.385589		-0.0169662	0.469809	down	-0.00147715	0.320438	down	-0.0324552
CUST_3346_PI422575199	AGAP001187-RA	AGAP001187	2R	1132064	1161234	isoform a	0.534239	0.0272373	up	0.334943	0.500707	down	-0.0046841	0.00503195	up	1.22326	0.30878	down	-0.0358976	0.0253579	up	0.425186	0.271883	down	-0.0695159	0.00353255	up	1.29625		-0.0832244	0.0216628	down	-0.182943	0.409011	up	0.0164945
CUST_4725_PI422575199	AGAP002792-RA	AGAP002792	2R	27330773	27340277	slit protein	-0.150315	0.299797	down	-0.286314	0.332903	down	-0.207087	0.301218	down	-0.00689423	0.56625	down	-0.0423237	0.378797	down	-0.102848	0.199423	down	-0.2004	0.262368	down	-0.0983454		-0.0455863	0.270096	down	-0.0403165	0.217415	down	-0.0508562
CUST_417_PI422575199	AGAP005045-RA	AGAP005045	2L	8788345	8789880	glucose transport protein	0.773317	0.234939	up	0.725734	0.37029	up	0.28921	0.060977	up	1.77601	0.591253	up	0.030758	0.212283	up	0.369202	0.241666	down	-0.433255	0.0365647	up	1.913		0.0701444	0.44733	down	-0.00729182	0.0412048	up	0.147581
CUST_4388_PI422575199	AGAP002556-RA	AGAP002556	2R	22787889	22792798	odorant binding protein	-1.19085	0.0671111	down	-0.834492	0.458919	up	0.0828823	0.0122658	down	-2.38973	0.262657	down	-0.730135	0.117975	down	-1.30239	0.260999	up	0.30388	0.0165831	down	-3.00527		-0.00728172	0.306755	down	-0.0333954	0.384587	up	0.018832
CUST_3004_PI422575199	AGAP007460-RA	AGAP007460	2L	46709540	46713147	diazepam binding inhibitor	0.750957	0.00542396	up	1.21363	0.00379921	up	1.58644	0.189499	up	0.191192	0.0474078	down	-0.42862	0.0514685	up	0.662905	0.00647315	up	1.07115	0.168128	down	-0.219575		1.13708	0.000263675	up	1.86188	0.00714506	up	0.412284
CUST_13830_PI422575199	AGAP012711-RA	AGAP012711	UNKN	24533827	24534201	histone h2a	1.23842	0.000511945	up	1.07005	0.0055754	up	1.27517	0.00452667	up	1.85609	0.357707	down	-0.391094	0.0971573	up	0.658304	0.0355795	up	0.927786	0.0144269	up	1.64312		-0.45183	0.402163	up	0.122495	0.0368246	down	-1.02616
CUST_7473_PI422575199	AGAP001651-RA	AGAP001651	2R	7308971	7310674	26s proteasome non-atpase regulatory subunit 13	0.122319	0.514291	down	-0.00198319	0.149573	up	0.148874	0.166944	up	0.0881036	0.401116	up	0.0924695	0.270203	up	0.0390806	0.00635394	up	0.269941	0.0459405	up	0.1899		-0.109151	0.400921	up	0.0394803	0.066956	down	-0.257783
CUST_7627_PI422575199	AGAP004544-RA	AGAP004544	2R	57482376	57494210	isoform f	-0.18967	0.43085	up	0.113196	0.35244	down	-0.316561	0.288614	down	-0.0301082	0.407122	down	-0.336312	0.393106	down	-0.0721014	0.136013	down	-0.221734	0.108715	down	-0.610709		-0.0434097	0.302711	down	-0.0207823	0.0575906	down	-0.0660372
DETOX_754_PI422610884	AGAP012100-RA	AGAP012100	3L	37645770	37647104	RPS26 - House-keeping gene; target probed by LSTM-AGAM-DETOX V3 probe agam-detox-1B2	-0.206216	0.381209	down	-0.0424153	0.00689871	down	-0.389949	0.0490447	down	-0.235364	0.375926	up	0.102091	0.279433	up	0.0805836	0.0220417	down	-0.403404	0.101909	down	-0.246746		0.349261	0.365844	up	0.0727192	0.0114843	up	0.625802
CUST_6068_PI422575199	AGAP012979-RA	AGAP012979	2R	43197274	43199085	glucose dehydrogenase	0.269328	0.145527	up	0.382321	0.422998	up	0.215301	0.229911	up	0.196813	0.537837	down	-0.0677116	0.100336	up	0.683882	0.197704	down	-0.307073	0.163915	up	0.444727		-0.00155719	0.167264	up	0.109531	0.160756	down	-0.112646
CUST_576_PI422575199	AGAP005177-RA	AGAP005177	2L	11409421	11410687	upf0360 protein c11orf60 homolog	-0.0682532	0.422436	up	0.131887	0.479936	down	-0.0629452	0.244108	up	0.204201	0.396532	down	-0.279575	0.281969	down	-0.460953	0.307264	up	0.157161	0.212708	down	-0.378871		0.0985471	0.0547057	up	0.0950113	0.0456105	up	0.102083
CUST_11334_PI422575199	AGAP008041-RA	AGAP008041	3R	4800830	4803086	ring finger protein 121	-0.0819971	0.448034	down	-0.0344019	0.000503152	down	-0.693457	0.052101	up	0.259783	0.353674	up	0.173628	0.305397	up	0.160294	0.0206476	down	-0.634866	0.0543474	up	0.450664		0.209745	0.019946	up	0.177676	0.00788058	up	0.241813
CUST_3669_PI422575199	AGAP002058-RA	AGAP002058	2R	14686567	14689309	beta-galactosidase	0.614201	0.158938	down	-0.596945	0.00898437	up	2.33655	0.00736527	up	1.1546	0.170306	down	-0.511929	0.0287505	down	-1.25685	0.000301731	up	1.30645	0.0439014	up	0.741401		0.234717	0.0962246	up	0.457437	0.465786	up	0.0119964
CUST_5370_PI422575199	AGAP003244-RB	AGAP003244	2R	34405986	34429426	neuropeptides capa receptor	-0.0195856	0.303092	down	-0.0943018	0.396346	up	0.0543444	0.0821227	up	0.151728	0.424079	down	-0.150215	0.186041	down	-0.201601	0.251766	down	-0.305554	0.109198	up	0.27787		-0.0275662	0.385537	down	-0.0198304	0.307978	down	-0.0353021
CUST_11820_PI422575199	AGAP008559-RA	AGAP008559	3R	12719126	12766182	ion channel nompc	0.0258804	0.23155	down	-0.173573	0.0315725	down	-0.964394	0.210028	down	-0.21886	0.070003	up	1.12508	0.168683	up	1.00489	0.267938	down	-0.239577	0.0666133	up	0.746801		0.00792043	0.235393	up	0.0373949	0.340663	down	-0.021554
CUST_1448_PI422575199	AGAP005971-RA	AGAP005971	2L	24320898	24330936	lamina isoform c	0.306536	0.347426	up	0.119598	0.445442	down	-0.0604313	0.108807	up	0.331317	0.104646	up	0.37475	0.100382	up	0.529176	0.194778	up	0.202237	0.039415	up	0.717321		-0.317299	0.00764497	down	-0.618425	0.449132	down	-0.0161721
CUST_2212_PI422575199	AGAP006703-RA	AGAP006703	2L	37089802	37091803	pickpocket 16	0.114445	0.162804	down	-0.226149	0.464295	down	-0.0286791	0.108016	up	0.364803	0.34557	up	0.212815	0.385689	down	-0.0444205	0.136013	up	0.323863	0.0602105	up	0.297252		-0.0394193	0.305509	down	-0.0341353	0.250178	down	-0.0447034
CUST_10054_PI422575199	AGAP011458-RA	AGAP011458	3L	24936771	24938084	fk506-binding protein 6	-0.236825	0.0855409	down	-0.126646	0.0474873	down	-0.196842	0.0101259	down	-0.480691	0.483984	up	0.0721477	0.375619	up	0.0397261	0.0729113	down	-0.132628	0.0314453	down	-0.523868		0.125007	0.452434	down	-0.00854115	0.0222743	up	0.258554
CUST_668_PI422575199	AGAP005248-RA	AGAP005248	2L	13100886	13118081	gtp-binding protein di-	-0.286096	0.23857	down	-0.391293	0.205259	down	-0.224543	0.103912	down	-0.715524	0.543018	down	-0.0514724	0.233184	up	0.244298	0.223031	down	-0.287159	0.0204189	down	-0.342357		0.0121463	0.430206	down	-0.00828518	0.281516	up	0.0325778
CUST_6291_PI422575199	AGAP003933-RA	AGAP003933	2R	46512709	46515515	AGAP003933-PA [Anopheles gambiae str. PEST]	0.331555	0.200857	up	0.0955123	0.0962005	up	0.287468	0.0115008	up	0.764239	0.511611	down	-0.129037	0.396509	up	0.0320069	0.187574	up	0.20537	0.0740943	up	0.604732		-0.266958	0.0240401	down	-0.302502	0.050212	down	-0.231413
CUST_13167_PI422575199	AGAP009942-RA	AGAP009942	3R	45763104	45764612	prolactin regulatory element-binding protein	-0.189143	0.439925	down	-0.0467823	0.0332759	down	-0.244867	0.0295793	down	-0.365855	0.599536	up	0.00248875	0.180155	up	0.15264	0.0115799	down	-0.24837	0.0119472	down	-0.381623		0.155227	0.00670974	up	0.228976	0.107446	up	0.0814789
CUST_13353_PI422575199	AGAP010128-RA	AGAP010128	3R	49260060	49260851	pupal-specific cuticular protein cp2b	-0.374243	0.410324	up	0.26072	0.277132	down	-0.419288	0.076787	down	-1.08166	0.346274	down	-0.269792	0.124994	up	0.663982	0.239557	down	-0.273718	0.0187039	down	-1.3955		-0.416802	0.150906	up	0.579039	0.0185429	down	-1.41264
CUST_13903_PI422575199	AGAP012795-RA	AGAP012795	UNKN	29527873	29528133	cuticle protein	0.336647	0.315597	down	-0.27716	0.355473	up	0.131431	0.0366225	up	1.12647	0.452108	down	-0.302798	0.301233	up	0.166688	0.265192	up	0.128424	0.0493319	up	0.744035		-0.310925	0.193317	down	-0.185126	0.0343311	down	-0.436725
CUST_13640_PI422575199	AGAP012494-RA	AGAP012494	UNKN	7853459	7854252	anopheles gambiae pest agap012494-pa	0.440994	0.109803	up	0.306449	0.0512647	up	0.392698	0.0303345	up	0.648229	0.563651	down	-0.0296633	0.136773	up	0.264732	0.0606027	up	0.323057	0.0158798	up	0.710802		-0.291826	0.0966833	down	-0.255901	0.0551004	down	-0.327751
CUST_11922_PI422575199	AGAP008681-RA	AGAP008681	3R	14801436	14802772	AGAP008681-PA [Anopheles gambiae str. PEST]	0.0502344	0.195872	down	-0.126163	0.106852	up	0.148745	0.0949196	up	0.138743	0.519013	up	0.0442711	0.191687	down	-0.183824	0.348905	down	-0.0120261	0.0430353	up	0.33593		-0.0398901	0.286718	down	-0.0501567	0.368297	down	-0.0296235
CUST_12894_PI422575199	AGAP009672-RA	AGAP009672	3R	38179781	38218801	a kinase anchor protein isoform b	0.597489	0.0244737	up	0.437128	0.460593	up	0.0399356	0.00838299	up	1.3023	0.593977	up	0.00649214	0.0156926	up	0.556165	0.318007	up	0.0365423	0.00578403	up	1.21286		-0.685641	0.010888	down	-0.669443	0.0094211	down	-0.70184
CUST_7360_PI422575199	AGAP004664-RA	AGAP004664	2R	60411039	60422266	homeobox protein abdominal-	0.157064	0.509856	up	0.00997938	0.146974	up	0.154162	0.0208164	up	0.43733	0.226766	down	-0.215573	0.283845	up	0.141285	0.218479	down	-0.0946039	0.0445801	up	0.294235		-0.10928	0.0100793	down	-0.132326	0.0354321	down	-0.086233
CUST_13365_PI422575199	AGAP010141-RA	AGAP010141	3R	49364451	49365588	#NAME?	-0.22434	0.0016866	down	-0.873998	0.00148849	up	0.721777	0.10904	down	-0.337064	0.103272	down	-0.158098	0.00300652	down	-0.974428	0.000774646	up	0.598598	0.0839524	down	-0.480925		-0.0492823	0.0259036	down	-0.356219	0.0614368	up	0.257655
DETOX_247_PI422610884	AGAP005657-RA	AGAP005657	2L	18346305	18347977	CYP305A3 - partial genomic sequence, Cytochrome P450 monooxygenase; target probed by LSTM-AGAM-DETOX V3 probe agam-detox-1F20	0.0524162	0.160716	up	0.140774	0.00405019	down	-0.448593	0.231294	down	-0.0557263	0.334682	up	0.195203	0.125493	up	0.689431	0.124038	down	-0.256215	0.0859438	up	0.244826		-0.0129027	0.213863	up	0.0662524	0.136231	down	-0.0920578
CUST_7563_PI422575199	AGAP001710-RA	AGAP001710	2R	8851105	8857906	pax-interacting protein 1	-0.373658	0.151587	down	-0.31171	0.00775732	down	-0.614552	0.0437785	down	-0.639504	0.181488	up	0.27929	0.0861589	up	0.110317	0.00022855	down	-0.391711	0.016004	down	-0.394788		0.0407855	0.342341	down	-0.0442343	0.12222	up	0.125805
DETOX_793_PI422610884	AGAP003641-RA	AGAP003641	2R	40894010	40895072	SP8907 - Serine protease; target probed by LSTM-AGAM-DETOX V3 probe agam-detox-2D2	-0.186196	0.22922	down	-0.132512	0.060159	up	0.452521	0.100176	down	-0.683137	0.587332	up	0.014831	0.103112	down	-0.598189	0.114466	up	0.627549	0.0534495	down	-0.783407		-0.0231077	0.442262	down	-0.00579506	0.218741	down	-0.0404203
CUST_2085_PI422575199	AGAP006592-RA	AGAP006592	2L	34429460	34436165	zinc finger protein	0.253427	0.173949	up	0.201276	0.463023	down	-0.0493899	0.0186819	up	1.17513	0.227195	down	-0.370008	0.166934	down	-0.0935274	0.0539115	down	-0.311979	0.0260209	up	0.599051		-0.194174	0.00763444	down	-0.263332	0.0631195	down	-0.125016
CUST_6077_PI422575199	AGAP003768-RB	AGAP003768	2R	43124483	43126198	40s ribosomal protein s2	0.0879988	0.0800551	up	0.177805	0.437741	down	-0.0159044	0.284616	down	-0.0167175	0.346789	up	0.101111	0.0400637	up	0.412408	0.283666	up	0.0242313	0.251513	down	-0.0538292		0.274633	0.0995188	up	0.189998	0.0196986	up	0.359268
CUST_4637_PI422575199	AGAP002718-RB	AGAP002718	2R	26170969	26182520	amp dependent coa ligase	-0.0302693	0.135456	down	-0.12509	0.204636	up	0.17562	0.0436881	down	-0.372676	0.533505	up	0.0684686	0.327064	up	0.0533639	0.00981221	up	0.34032	0.0793716	down	-0.253154		0.234542	0.22199	up	0.174301	0.101554	up	0.294783
CUST_752_PI422575199	AGAP005324-RB	AGAP005324	2L	14075295	14100657	ubiquitin conjugating enzyme	-0.105674	0.0484084	down	-0.151456	0.00279507	down	-0.446897	0.287298	down	-0.0116176	0.287735	up	0.172244	0.155542	up	0.111131	0.058971	down	-0.27427	0.129854	up	0.139063		0.153078	0.0808734	up	0.536089	0.270135	down	-0.229933
CUST_9686_PI422575199	AGAP011071-RA	AGAP011071	3L	16267696	16268050	anopheles gambiae pest agap012552-pa	-0.738712	0.486607	down	-0.0822817	0.13566	down	-0.559764	0.0221346	down	-1.7924	0.574842	down	-0.0237255	0.406584	up	0.0115385	0.098236	down	-0.439083	0.00319506	down	-1.57028		0.0566838	0.466932	down	-0.00209275	0.0521787	up	0.11546
CUST_12927_PI422575199	AGAP009709-RA	AGAP009709	3R	39282635	39287521	tripartite motif protein 45	-0.301058	0.321074	down	-0.310949	0.218966	down	-0.511881	0.0552221	down	-1.3082	0.143573	up	0.616092	0.234875	up	0.598151	0.0498906	up	0.53986	0.094656	down	-0.813323		-0.0290966	0.223161	down	-0.046418	0.416502	down	-0.0117751
CUST_4051_PI422575199	AGAP002333-RA	AGAP002333	2R	19974751	19975789	upf0399 protein c6orf153-like protein	-0.544397	0.0177084	down	-0.504881	0.0053255	down	-0.479322	0.0141079	down	-0.824831	0.294139	up	0.138577	0.040868	down	-0.354474	0.0140219	down	-0.379811	0.0108396	down	-0.72306		0.323359	0.4358	down	-0.0272708	0.0085586	up	0.673989
CUST_13663_PI422575199	AGAP012520-RA	AGAP012520	UNKN	10829320	10829946	regulator of cytokinesis 1 prc1	-0.160545	0.423609	down	-0.210866	0.0698244	down	-0.521348	0.115576	down	-0.569006	0.241281	up	0.788189	0.0748128	up	1.05852	0.317785	up	0.0677171	0.0728634	down	-0.788287		-0.0169586	0.434146	down	-0.00825175	0.337524	down	-0.0256654
CUST_11558_PI422575199	AGAP008275-RA	AGAP008275	3R	8464644	8466095	cg3085-pa	-0.0941579	0.489624	up	0.0555416	0.143768	down	-0.258472	0.291439	up	0.0430531	0.475623	down	-0.111631	0.391648	down	-0.0739647	0.250109	up	0.144091	0.102923	down	-0.475196		-0.0490043	0.27523	down	-0.0244174	0.0463527	down	-0.0735912
CUST_2605_PI422575199	AGAP007078-RA	AGAP007078	2L	42215604	42219172	AGAP007078-PA [Anopheles gambiae str. PEST]	-0.860276	0.450256	down	-0.0880748	0.00478499	down	-2.83698	0.133968	down	-1.07653	0.142137	up	0.685211	0.011071	up	0.538472	0.00165889	down	-1.55627	0.256962	down	-0.142276		-0.45057	0.31981	down	-0.207675	0.0641809	down	-0.693465
CUST_10482_PI422575199	AGAP011918-RA	AGAP011918	3L	35128263	35129121	serine-type	0.380157	0.211497	up	0.37126	0.453549	up	0.0973947	0.139377	up	0.552881	0.468319	up	0.0511845	0.0159889	up	0.599573	0.181399	up	0.44687	0.192576	up	0.212964		0.0172256	0.336711	up	0.0217618	0.397838	up	0.0126893
CUST_7069_PI422575199	AGAP004465-RA	AGAP004465	2R	56717687	56718713	dimethyladenosine transferase	-0.28662	0.0147375	down	-0.374392	0.206417	up	0.0710875	0.00380977	down	-0.581099	0.574584	up	0.0194045	0.138003	down	-0.313033	0.157984	up	0.0872153	0.0215291	down	-0.6095		0.078704	0.23856	down	-0.0970031	0.0432134	up	0.254411
CUST_9714_PI422575199	AGAP011099-RA	AGAP011099	3L	16873002	16888797	myosin iiia	1.43778	0.0837892	up	0.457479	0.00534718	up	1.01863	0.00412394	up	2.51467	0.308586	up	0.223941	0.028238	up	0.485595	0.000305599	up	1.29476	0.00233153	up	2.85555		-0.277265	0.00133357	down	-0.505451	0.270657	down	-0.049079
CUST_122_PI422575199	AGAP004777-RA	AGAP004777	2L	3405024	3407138	fast kinase domain-containing protein 3-like	-0.345708	0.0309201	down	-0.310436	0.102968	down	-0.42872	0.00790368	down	-0.559847	0.33867	up	0.0875844	0.0466865	down	-0.183424	0.18596	down	-0.0898284	0.0135454	down	-0.501994		0.0929778	0.0510257	up	0.102404	0.0823709	up	0.0835519
CUST_608_PI422575199	AGAP013364-RA	AGAP013364	2L	33926156	33929995	AGAP006529-PB [Anopheles gambiae str. PEST]	-0.198126	0.372182	up	0.137328	0.119283	down	-0.946673	0.136464	up	0.123975	0.551458	up	0.0945672	0.267539	down	-0.0909789	0.0574429	down	-1.058	0.060075	up	0.645592		-0.0311238	0.363433	down	-0.0309672	0.362295	down	-0.0312804
CUST_13424_PI422575199	AGAP010200-RA	AGAP010200	3R	50577928	50605043	poly -binding	-0.476977	0.0999418	down	-0.21361	0.106255	down	-0.390119	0.00444607	down	-1.23042	0.13019	up	0.313523	0.37783	up	0.0353541	0.0830757	down	-0.190466	0.00865999	down	-0.872602		0.440608	0.0254304	up	0.413278	0.0176828	up	0.467938
CUST_7944_PI422575199	AGAP000740-RA	AGAP000740	X	13495147	13516168	d330012f22rik protein	-0.844045	0.130656	down	-0.488411	0.165986	down	-0.501454	0.0254397	down	-1.85887	0.407122	down	-0.366816	0.223769	down	-0.461706	0.301119	up	0.156286	0.020351	down	-1.91011		0.0993903	0.0497979	up	0.0776397	0.0141811	up	0.121141
CUST_5351_PI422575199	AGAP003239-RA	AGAP003239	2R	34371666	34373175	AGAP003239-PA [Anopheles gambiae str. PEST]	0.00967309	0.0318582	down	-0.364055	0.00118349	up	2.03368	0.00375127	down	-1.65477	0.585157	up	0.0197662	0.152122	down	-0.293161	0.00171711	up	2.12263	0.00701706	down	-1.78629		-0.307042	0.295791	down	-0.207006	0.142414	down	-0.407079
CUST_11430_PI422575199	AGAP008144-RA	AGAP008144	3R	6136495	6139100	AGAP008144-PA [Anopheles gambiae str. PEST]	-0.712587	0.135456	down	-0.61769	0.316417	up	0.228156	0.127429	down	-0.666293	0.0940664	down	-1.13927	0.0393044	down	-1.38502	0.137147	down	-0.560961	0.0342386	down	-1.27372		-0.0768111	0.0616421	down	-0.109846	0.26044	down	-0.043776
CUST_10822_PI422575199	AGAP012267-RA	AGAP012267	3L	39600996	39601619	AGAP012267-PA [Anopheles gambiae str. PEST]	-0.0397731	0.221279	up	0.632142	0.399132	down	-0.288371	0.226055	down	-0.297293	0.544737	down	-0.111541	0.390238	up	0.132659	0.140573	down	-0.240788	0.152247	down	-0.176987		0.0120823	0.26957	up	0.0283512	0.448067	down	-0.00418661
CUST_1640_PI422575199	AGAP006143-RC	AGAP006143	2L	27137739	27145481	gustatory receptor 28b	-0.0135759	0.189258	down	-0.395253	0.2866	up	0.211189	0.150666	up	0.127057	0.414268	down	-0.154299	0.182015	down	-0.347736	0.0689239	up	0.171202	0.211766	up	0.152086		-0.0299781	0.375125	down	-0.0250506	0.332429	down	-0.0349055
CUST_3995_PI422575199	AGAP002285-RB	AGAP002285	2R	18579900	18585061	AGAP002285-PB [Anopheles gambiae str. PEST]	-0.428453	0.00700468	down	-0.598674	0.127845	up	0.298736	0.0457295	down	-0.316196	0.0600181	down	-0.427837	0.00956362	down	-1.11746	0.253589	down	-0.122622	0.0244541	down	-0.714502		0.259462	0.462052	down	-0.00884333	0.0140129	up	0.527768
CUST_13766_PI422575199	AGAP012641-RA	AGAP012641	UNKN	21981187	21984631	aldo-keto reductase	-0.82735	0.0286857	down	-0.563573	0.00313108	down	-0.633997	0.00931643	down	-1.03335	0.390374	down	-0.185604	0.0754733	down	-0.714725	0.00502234	down	-0.750921	0.0143538	down	-1.26754		0.527899	0.0557776	up	0.456648	0.0268963	up	0.599149
CUST_4057_PI422575199	AGAP002327-RA	AGAP002327	2R	19895009	19898969	glucosyl glucuronosyl transferases	-0.1057	0.404114	up	0.0687837	0.435954	up	0.0443833	0.249684	down	-0.049703	0.480886	down	-0.327883	0.389663	down	-0.0844769	0.332527	down	-0.061361	0.159048	down	-0.551825		-0.0585247	0.220095	down	-0.0897144	0.402671	down	-0.0273349
CUST_8629_PI422575199	AGAP000281-RA	AGAP000281	X	5045651	5068835	high mobility group	0.315406	0.00554158	up	1.04378	0.018056	up	0.846635	0.0168071	down	-0.90758	0.507707	up	0.102966	0.0202088	up	1.05038	0.00135375	up	0.935636	0.00401924	down	-1.07642		-0.0231323	0.468819	down	-0.00503938	0.411282	down	-0.0412252
CUST_5770_PI422575199	AGAP003561-RA	AGAP003561	2R	39530594	39531624	ring-box protein	-0.24741	0.144412	up	0.269159	0.44307	down	-0.0486963	0.0607292	down	-0.437908	0.24956	down	-0.376595	0.211964	down	-0.0983308	0.000701996	down	-0.372731	0.00365715	down	-0.795953		0.0928917	0.0354627	up	0.406633	0.137866	down	-0.22085
CUST_5913_PI422575199	AGAP003656-RA	AGAP003656	2R	41180953	41215391	0	0.114127	0.0094488	up	0.729405	0.000649417	down	-0.996336	0.0191648	up	0.686343	0.472398	down	-0.0551581	0.0443118	up	0.645073	0.00258464	down	-1.03489	0.0466581	up	0.65517		-0.273975	0.105051	up	0.534862	0.0173743	down	-1.08281
CUST_6227_PI422575199	AGAP013454-RA	AGAP013454	2R	45424545	45425778	cg1504	0.176229	0.47959	down	-0.0326317	0.46138	up	0.0608953	0.0506329	up	0.303891	0.385974	down	-0.196712	0.299502	down	-0.120961	0.210582	up	0.251601	0.0713664	up	0.594582		-0.0597561	0.105311	down	-0.0972657	0.38424	down	-0.0222464
CUST_12420_PI422575199	AGAP009192-RA	AGAP009192	3R	28595009	28595773	glutathione-s-transferase gst	0.331213	0.0269668	up	0.321802	0.0131475	up	0.677633	0.104382	up	0.34638	0.0748851	down	-0.285124	0.0961362	up	0.0438249	0.0138215	up	0.472765	0.203337	up	0.12487		0.91287	0.00170767	up	0.959184	0.00225087	up	0.866557
CUST_2240_PI422575199	AGAP006728-RA	AGAP006728	2L	37296161	37298202	alpha-esterase	-0.0846325	0.345462	up	0.161478	0.473199	up	0.021422	0.283248	up	0.0271216	0.275019	down	-0.687164	0.403102	up	0.046205	0.214521	down	-0.25749	0.133785	down	-0.506532		-0.00223873	0.472967	up	0.000409868	0.438059	down	-0.00488733
CUST_8289_PI422575199	AGAP001002-RA	AGAP001002	X	19030768	19053027	toll	-0.375404	0.0406345	up	1.059	0.000729143	down	-2.92621	0.010213	up	1.30212	0.529106	down	-0.10044	0.0901323	up	0.671914	0.000104108	down	-3.05405	0.0784278	up	0.694798		0.00922363	0.389549	down	-0.0226062	0.312202	up	0.0410535
CUST_4521_PI422575199	AGAP002651-RA	AGAP002651	2R	25142459	25161648	0	-0.326014	0.451867	up	0.0392017	0.0208422	down	-0.361039	0.0100762	down	-0.650893	0.434708	up	0.0964657	0.206901	up	0.0668879	0.00531212	down	-0.311662	0.00721726	down	-0.73858		0.091482	0.403285	up	0.0389726	0.193703	up	0.143991
CUST_3533_PI422575199	AGAP013386-RA	AGAP013386	2R	1274224	1284558	dna polymerase zeta catalytic subunit	1.48192	0.0168454	up	0.951734	0.0334637	up	0.664654	0.0076882	up	2.63545	0.568683	up	0.0557997	0.110751	up	0.884121	0.0776105	up	0.701021	0.00925509	up	3.05456		-0.603891	0.00565816	down	-0.636753	0.00783898	down	-0.571028
CUST_13596_PI422575199	AGAP012446-RA	AGAP012446	UNKN	1285872	1286230	mgc108470 protein	0.0984483	0.465708	down	-0.139253	0.443456	up	0.189525	0.272874	down	-0.145012	0.436963	up	0.413733	0.277806	up	0.337627	0.104413	up	0.560896	0.180115	down	-0.213093		-0.0452376	0.28611	down	-0.0393331	0.22843	down	-0.051142
CUST_114_PI422575199	AGAP004770-RA	AGAP004770	2L	3312046	3312961	trypsin	1.10543	0.0597156	up	0.891865	0.0118449	up	1.81995	0.234468	up	0.236196	0.46527	up	0.3458	0.199052	up	0.768265	0.0349417	up	1.99018	0.133682	up	0.926141		0.648374	0.163271	up	0.642417	0.159123	up	0.654331
CUST_12517_PI422575199	AGAP009289-RA	AGAP009289	3R	30854378	30855576	abhydrolase domain containing 11	-0.137237	0.000507741	down	-0.630665	0.0110103	up	0.535195	0.131506	down	-0.126336	0.365814	down	-0.129805	0.0156511	down	-0.84873	0.0353769	up	0.428388	0.118186	down	-0.181275		-0.407939	0.0474019	down	-0.257024	0.00491637	down	-0.558853
CUST_7543_PI422575199	AGAP001713-RD	AGAP001713	2R	8862946	8877405	fatty acid	0.328175	0.0780496	up	0.371458	0.125926	down	-0.376164	0.167109	up	0.171752	0.116312	up	0.603098	0.0270617	up	0.873389	0.19912	up	0.183083	0.0346351	up	0.745535		0.44173	0.41661	down	-0.0914077	0.0335197	up	0.974867
CUST_9484_PI422575199	AGAP010852-RA	AGAP010852	3L	12024801	12025384	sucrose transport protein	0.127716	0.182274	up	0.441758	0.425966	down	-0.147269	0.147976	down	-0.36575	0.460262	up	0.224641	0.142597	up	0.777906	0.294564	down	-0.0464641	0.203683	up	0.106114		-0.0365461	0.0820754	down	-0.0659745	0.42851	down	-0.00711768
CUST_10991_PI422575199	AGAP011287-RA	AGAP011287	3L	20570651	20571617	gale5 protein	0.00532003	0.229831	up	0.14616	0.471014	up	0.00435906	0.208306	down	-0.0651624	0.579058	down	-0.0150203	0.348241	up	0.0591079	0.147365	down	-0.108879	0.286027	down	-0.00366593		0.0865022	0.316119	down	-0.088364	0.0807588	up	0.261368
CUST_3088_PI422575199	AGAP007539-RA	AGAP007539	2L	47420531	47424068	homeobox protein pknox1	0.527996	0.292424	up	0.26621	0.140642	up	0.387437	0.0131386	up	1.12412	0.334668	down	-0.174971	0.0993813	up	0.246444	0.207283	up	0.186238	0.0336843	up	0.957529		-0.0120636	0.24568	down	-0.032348	0.421874	up	0.00822092
CUST_6833_PI422575199	AGAP004293-RA	AGAP004293	2R	54137852	54140712	AGAP004293-PA [Anopheles gambiae str. PEST]	0.414772	0.0359038	up	0.437191	0.13607	down	-0.273535	0.00886982	up	0.94361	0.377267	up	0.199837	0.0123259	up	0.466009	0.0284792	down	-0.165091	0.00704721	up	1.08045		-0.405579	0.0118758	down	-0.30367	0.0026213	down	-0.507487
CUST_3259_PI422575199	AGAP013092-RA	AGAP013092	2L	32610102	32614873	mitochondrial cytochrome c oxidase subunit 6b	0.626595	0.0377422	up	0.323787	0.00557952	up	1.70644	0.0895717	up	0.486335	0.293345	down	-0.348488	0.339392	down	-0.118912	0.0186751	up	1.22533	0.236282	up	0.136598		-0.169515	0.299098	down	-0.15339	0.26012	down	-0.185641
CUST_9434_PI422575199	AGAP010791-RA	AGAP010791	3L	10408895	10411286	polyribonucleotide nucleotidyltransferase	-0.255696	0.0941928	up	0.31065	0.00394921	down	-0.960851	0.0387752	down	-0.691138	0.152805	up	0.548459	0.212282	up	0.464743	0.0786711	down	-0.359428	0.170654	down	-0.298152		0.467191	0.000738699	up	0.571741	0.00180632	up	0.362642
CUST_12679_PI422575199	AGAP009460-RA	AGAP009460	3R	33816468	33817798	jnk	0.696733	0.222102	up	0.673279	0.458269	up	0.0771162	0.302659	up	0.00348702	0.060744	up	0.762573	0.0593454	up	1.5978	0.0340703	up	1.07739	0.0926846	up	0.751325		0.0918042	0.108779	up	0.260968	0.35677	down	-0.0773593
CUST_4530_PI422575199	AGAP001303-RA	AGAP001303	2R	2712310	2723763	chemosensory protein	-0.52086	0.312562	up	0.0769665	0.0163122	down	-0.387846	0.00999892	down	-1.30952	0.507282	up	0.116229	0.392973	down	-0.0257306	0.0490366	down	-0.363444	0.0172232	down	-1.11559		0.0757425	0.0992483	up	0.192335	0.388434	down	-0.0408498
CUST_5424_PI422575199	AGAP003287-RA	AGAP003287	2R	35064760	35068555	AGAP003287-PA [Anopheles gambiae str. PEST]	0.138395	0.435236	up	0.181666	0.502949	up	0.00388425	0.255413	down	-0.146408	0.390374	down	-0.1342	0.283745	up	0.301797	0.075568	up	0.484441	0.287715	up	0.00498666		-0.0350581	0.382459	down	-0.0165896	0.169243	down	-0.0535266
DETOX_190_PI422610884	AGAP005834-RA	AGAP005834	2L	22298997	22304146	COEJHE2E - Carboxylesterase; target probed by LSTM-AGAM-DETOX V3 probe agam-detox-1G16	0.958161	0.00824505	up	0.495675	0.0110995	up	1.96422	0.24934	up	0.120438	0.258012	up	0.249286	0.0428043	up	0.635266	0.00193988	up	2.12841	0.0572877	up	0.404963		-0.527539	0.00742506	down	-1.00361	0.422014	down	-0.0514638
CUST_9553_PI422575199	AGAP010924-RA	AGAP010924	3L	13184021	13190430	peroxisome biogenesis factor 1	0.433467	0.0256816	up	0.222926	0.220731	up	0.113138	0.0148868	up	0.421258	0.112846	up	0.34247	0.00913314	up	0.540293	0.00551051	up	0.473142	0.00291452	up	0.830043		0.0161871	0.0283761	up	0.200996	0.0457842	down	-0.168622
CUST_3754_PI422575199	AGAP001209-RA	AGAP001209	2R	1570811	1583778	ubiquitin specific protease	0.329271	0.0744085	up	0.238861	0.405485	down	-0.0522104	0.00864847	up	0.720827	0.40145	up	0.098173	0.0211987	up	0.291518	0.252815	up	0.0570327	0.00633768	up	0.719598		-0.15507	0.0489716	down	-0.279817	0.416535	down	-0.0303239
CUST_12966_PI422575199	AGAP009748-RA	AGAP009748	3R	42151311	42157223	aryl hydrocarbon receptor nuclear translocator (arnt protein) (hypoxia-inducible factor 1 beta)	-0.216173	0.276398	down	-0.229996	0.103842	down	-0.402891	0.178849	down	-0.273179	0.415321	down	-0.283991	0.38091	down	-0.0676799	0.214833	down	-0.471874	0.221714	up	0.148584		-0.0378128	0.453348	up	0.00478967	0.106012	down	-0.0804152
CUST_7922_PI422575199	AGAP000721-RA	AGAP000721	X	13133749	13137233	vacuolar h	0.656502	0.259769	down	-0.0906391	0.00252216	up	0.798222	0.0203584	up	1.33649	0.496809	up	0.0506079	0.119075	down	-0.168135	0.00223947	up	0.735381	0.0120125	up	1.3277		-0.297068	0.00335785	down	-0.490028	0.169616	down	-0.104108
CUST_9989_PI422575199	AGAP011392-RA	AGAP011392	3L	23467199	23467939	AGAP011392-PA [Anopheles gambiae str. PEST]	0.20768	0.32318	up	0.372899	0.165146	down	-0.950325	0.0367365	up	1.824	0.513248	down	-0.143621	0.196501	down	-0.568326	0.0326889	down	-0.772406	0.0202781	up	1.34024		0.000124935	0.398802	up	0.00928243	0.400951	down	-0.00903256
CUST_2616_PI422575199	AGAP007088-RA	AGAP007088	2L	42413501	42415480	peptidyl-prolyl cis-trans isomerase	-0.103106	0.0167071	up	0.307615	0.0513198	down	-0.264918	0.0406094	down	-0.339958	0.470758	up	0.0453064	0.0132092	up	0.261927	0.0198781	down	-0.286132	0.0503272	down	-0.297173		0.206953	0.0182924	up	0.628062	0.193194	down	-0.214156
CUST_2477_PI422575199	AGAP006952-RA	AGAP006952	2L	40216106	40217352	o-sialoglycoprotein endopeptidase	-0.281976	0.235172	down	-0.0635523	0.142754	down	-0.160728	0.00931643	down	-0.777244	0.20478	up	0.128515	0.308636	up	0.0606405	0.164773	down	-0.10491	0.0186319	down	-0.646062		0.120802	0.00622223	up	0.280831	0.309411	down	-0.0392267
CUST_793_PI422575199	AGAP005361-RA	AGAP005361	2L	14647712	14649059	AGAP005361-PA [Anopheles gambiae str. PEST]	-1.09056	0.189767	down	-0.656638	0.0276354	down	-1.0381	0.050929	down	-0.970662	0.287608	down	-0.685795	0.0331477	down	-1.0725	0.00111209	down	-1.81223	0.0244338	down	-0.993192		0.0344575	0.230538	down	-0.0401106	0.0358704	up	0.109026
CUST_9104_PI422575199	AGAP010437-RA	AGAP010437	3L	3546075	3546412	eclosion hormone	-0.0194012	0.197603	down	-0.14627	0.400551	up	0.0532924	0.0829805	up	0.152043	0.175908	down	-0.483084	0.114863	down	-0.374146	0.0583658	up	0.213769	0.278758	down	-0.0150957		-0.129024	0.422466	down	-0.0323166	0.114715	down	-0.225731
CUST_1748_PI422575199	AGAP006239-RA	AGAP006239	2L	28579834	28581250	protein tssc1-like	0.0820875	0.272062	down	-0.0919803	0.167298	down	-0.154462	0.0604047	up	0.363794	0.496068	up	0.0358594	0.362024	up	0.0179769	0.182387	down	-0.0695742	0.0207732	up	0.42677		-0.225964	0.195603	down	-0.143975	0.0456105	down	-0.307953
CUST_12780_PI422575199	AGAP009560-RA	AGAP009560	3R	36152800	36175571	isoform b	0.547582	0.138383	up	0.305205	0.144513	up	0.368753	0.0255743	up	0.916833	0.512043	down	-0.0885375	0.253708	up	0.242696	0.0949621	up	0.409781	0.0272923	up	1.04222		-0.0992338	0.0253514	down	-0.279341	0.257627	up	0.0808736
CUST_4642_PI422575199	AGAP002726-RB	AGAP002726	2R	26282085	26283004	cuticular protein isoform a	3.53855	0.0922708	down	-0.49938	0.00120119	up	4.88899	0.00418794	up	5.57204	0.564538	down	-0.0473972	0.0208233	down	-0.538089	0.0001444	up	5.5029	0.00330555	up	6.30485		0.270723	0.128635	down	-0.270144	0.00739723	up	0.811591
CUST_3260_PI422575199	AGAP007698-RA	AGAP007698	2L	49111925	49130941	syntaxin 1a	0.0681219	0.138496	up	0.223568	0.00548595	down	-0.911732	0.00813328	up	1.26967	0.183042	down	-0.206688	0.307615	down	-0.034601	0.000780106	down	-1.13772	0.00312928	up	0.999548		-0.272664	0.461688	down	-0.00784959	0.00870946	down	-0.537478
CUST_12693_PI422575199	AGAP009473-RB	AGAP009473	3R	34029182	34036958	salivary secreted mucin 3	-0.399908	0.0109346	down	-0.86163	0.12221	up	0.916973	0.160678	down	-0.256932	0.0570752	down	-0.594568	0.0038003	down	-1.45631	0.175563	up	0.436827	0.00401924	down	-1.17838		-0.624551	0.021885	down	-1.45495	0.368311	up	0.205843
CUST_6021_PI422575199	AGAP003735-RA	AGAP003735	2R	42726545	42755371	temporarily assignedprotein name protein	0.418247	0.054989	up	0.36389	0.494424	down	-0.00754177	0.0090154	up	0.831975	0.483267	up	0.0626807	0.00463219	up	0.471629	0.266199	up	0.0428371	0.00391721	up	0.806693		-0.382914	0.0628437	down	-0.287589	0.0155002	down	-0.478239
CUST_7860_PI422575199	AGAP000696-RB	AGAP000696	X	12474719	12486013	AGAP000696-PB [Anopheles gambiae str. PEST]	-0.411199	0.12851	down	-0.672984	0.393481	up	0.151894	0.104868	down	-0.49035	0.499413	down	-0.135772	0.378634	down	-0.0859698	0.233158	down	-0.161293	0.0423709	down	-1.20849		-0.0493483	0.379713	down	-0.0445825	0.357447	down	-0.054114
CUST_7454_PI422575199	AGAP001631-RA	AGAP001631	2R	7034303	7038826	AGAP001631-PA [Anopheles gambiae str. PEST]	0.154498	0.233936	up	0.466647	0.288006	down	-0.27535	0.200723	up	0.321838	0.454216	up	0.249376	0.349197	up	0.15841	0.329994	up	0.0797284	0.195025	up	0.175712		-0.0195349	0.424697	down	-0.00960976	0.307761	down	-0.0294601
CUST_2950_PI422575199	AGAP007393-RC	AGAP007393	2L	46285815	46288518	disulfide isomerase	-0.246984	0.0425318	down	-0.264659	0.00872942	down	-0.546918	0.156099	up	0.202958	0.3771	down	-0.0715743	0.120416	down	-0.319855	0.0102266	down	-0.650097	0.219908	up	0.0966639		0.0464762	0.170786	up	0.164153	0.342376	down	-0.0712006
CUST_5583_PI422575199	AGAP003396-RA	AGAP003396	2R	37294287	37296139	ensangg00000012594 protein	-0.465632	0.0523983	down	-0.18407	0.0033274	down	-0.584378	0.0108121	down	-0.86232	0.46667	up	0.108009	0.32619	up	0.0904347	0.0408159	down	-0.458834	0.0156681	down	-0.794622		0.323188	0.0158827	up	0.35737	0.0295838	up	0.289005
CUST_9965_PI422575199	AGAP011367-RA	AGAP011367	3L	22025830	22026752	odorant-binding protein	-0.767466	0.0768893	down	-0.943849	0.500239	up	0.0100081	0.041201	down	-1.31064	0.579361	up	0.0294672	0.0338134	down	-1.54102	0.0558933	up	0.536616	0.0386502	down	-1.35592		-0.0565061	0.183907	down	-0.0954179	0.424961	down	-0.0175943
CUST_13019_PI422575199	AGAP009801-RA	AGAP009801	3R	43655407	43666434	mlx-interacting protein	0.66043	0.0552945	up	0.643125	0.0174378	up	0.42747	0.0035405	up	1.10727	0.525595	down	-0.0809054	0.100016	up	0.539319	0.0680636	up	0.3722	0.0313047	up	0.873195		0.23935	0.0052519	up	0.569501	0.272518	down	-0.0908011
CUST_2171_PI422575199	AGAP006665-RA	AGAP006665	2L	36439872	36511537	myosin binding isoform g	0.272619	0.184583	up	0.119266	0.0266609	down	-0.228148	0.0141079	up	0.63282	0.103996	up	0.183824	0.0493786	up	0.267713	0.319572	down	-0.0155188	0.00908682	up	0.859579		0.17657	0.404191	up	0.0792626	0.212592	up	0.273877
CUST_2952_PI422575199	AGAP007395-RA	AGAP007395	2L	46291244	46294968	exosome complex exonuclease rrp44	0.0821624	0.0402537	up	0.226462	0.193507	up	0.147281	0.0883511	down	-0.237177	0.565657	down	-0.0176795	0.0289775	up	0.302866	0.0286992	up	0.187262	0.169362	down	-0.13372		0.345499	0.00500288	up	0.373439	0.00813398	up	0.31756
CUST_7784_PI422575199	AGAP000627-RC	AGAP000627	X	11283576	11289116	casein kinase alpha 1	0.0313412	0.404798	up	0.0712267	0.00476849	down	-0.391207	0.11949	up	0.243082	0.454394	up	0.138536	0.256686	up	0.249636	0.0873294	down	-0.304973	0.128231	up	0.320283		0.299401	0.00714859	up	0.303153	0.00773963	up	0.295649
CUST_5087_PI422575199	AGAP003043-RA	AGAP003043	2R	31405640	31418582	fast myosin heavy chain	-0.140966	0.44881	down	-0.0358215	0.0206707	down	-0.594704	0.218604	up	0.123449	0.463374	up	0.101357	0.372792	up	0.0639775	0.0337871	down	-0.364784	0.270364	down	-0.037915		0.047251	0.34306	down	-0.0437239	0.101569	up	0.138226
CUST_11981_PI422575199	AGAP008740-RA	AGAP008740	3R	16537656	16540531	AGAP008740-PA [Anopheles gambiae str. PEST]	0.78956	0.0100443	up	0.794903	0.0805923	up	0.360544	0.00577289	up	1.32881	0.590077	down	-0.0140387	0.0119877	up	0.687392	0.0517003	up	0.280873	0.00570455	up	1.28483		-0.475464	0.0540246	down	-0.319014	0.00757897	down	-0.631914
CUST_4934_PI422575199	AGAP002935-RA	AGAP002935	2R	29839372	29840708	eukaryotic translation initiation factor 3 subunit f	-0.230498	0.102902	down	-0.203661	0.0042884	down	-0.373354	0.0546635	down	-0.331179	0.23064	up	0.233738	0.407313	up	0.0112789	0.0406802	down	-0.251518	0.150749	down	-0.234557		0.496218	0.0463605	up	0.245997	0.00189701	up	0.746439
CUST_12240_PI422575199	AGAP009006-RA	AGAP009006	3R	23234262	23241748	clip-domain serine proteinase	0.172193	0.119526	up	1.26264	0.0548869	down	-1.69916	0.0356375	up	2.0431	0.381166	down	-0.820473	0.252742	up	0.483594	0.0163347	down	-1.68228	0.178558	up	0.625252		0.289788	0.170607	up	0.466453	0.404263	up	0.113123
CUST_12159_PI422575199	AGAP008924-RA	AGAP008924	3R	21046557	21047411	AGAP008924-PA [Anopheles gambiae str. PEST]	-0.101827	0.294657	down	-0.161094	0.00695491	up	0.676528	0.0426809	down	-0.245948	0.222045	down	-0.487569	0.160828	down	-0.487939	0.245034	up	0.148509	0.0576779	down	-0.541015		-0.0846531	0.184081	down	-0.251281	0.383498	up	0.0819745
CUST_12493_PI422575199	AGAP009264-RA	AGAP009264	3R	30083698	30093945	ethanolamine-phosphate cytidylyltransferase	0.481536	0.0402769	up	0.461163	0.0388556	up	0.579205	0.0697457	up	0.214128	0.191935	up	0.142598	0.0435436	up	0.602731	0.0109746	up	0.755492	0.0449718	up	0.276495		-0.0377961	0.344396	up	0.062531	0.184417	down	-0.138123
CUST_3605_PI422575199	AGAP001995-RA	AGAP001995	2R	13318400	13319597	proteasome 25 kda subunit	0.132039	0.189834	up	0.077969	0.293737	down	-0.0495903	0.0518105	up	0.239789	0.303888	up	0.142077	0.190032	up	0.16301	0.308885	up	0.0300463	0.0736697	up	0.331011		0.0150532	0.125532	up	0.302137	0.149661	down	-0.272031
CUST_3402_PI422575199	AGAP001819-RA	AGAP001819	2R	10869932	10870919	chitin-binding protein	-1.23661	0.124937	up	0.371123	0.000337547	down	-3.66971	0.122497	up	0.1233	0.372868	up	0.319182	0.0383223	up	1.02247	0.000882567	down	-5.35987	0.247056	up	0.0930224		0.00988377	0.402591	up	0.0168306	0.463859	up	0.00293689
CUST_11780_PI422575199	AGAP008517-RA	AGAP008517	3R	11721000	11722485	AGAP008517-PA [Anopheles gambiae str. PEST]	0.958609	0.102108	up	0.321213	0.0217496	up	0.710458	0.0231926	up	1.08232	0.346274	up	0.43299	0.0120596	up	0.757298	0.00202419	up	1.42695	0.00432485	up	1.45341		0.0118846	0.352585	down	-0.0143391	0.15444	up	0.0381082
CUST_11096_PI422575199	AGAP007801-RA	AGAP007801	3R	1126636	1135367	isoform c	0.535883	0.466707	up	0.0517989	0.179552	up	0.244891	0.0056229	up	1.34889	0.582367	down	-0.0163408	0.406067	up	0.00911165	0.0444994	up	0.259204	0.00473947	up	1.3014		-0.912481	0.00380072	down	-1.78288	0.444955	down	-0.0420828
CUST_8326_PI422575199	AGAP001032-RB	AGAP001032	X	19780013	19785723	interferon-related protein pc4-like protein	0.470061	0.069382	up	0.197112	0.00235266	up	0.468101	0.00450106	up	0.843517	0.5928	up	0.00492157	0.288292	up	0.0824179	0.025894	up	0.384852	0.00741702	up	0.844368		-0.228887	0.0274008	down	-0.335752	0.211281	down	-0.122022
CUST_13004_PI422575199	AGAP009786-RA	AGAP009786	3R	43282321	43287851	phosphoribosylamine-glycine ligase	0.0894912	0.219822	down	-0.18461	0.0262314	up	0.496003	0.009934	down	-1.1739	0.132742	up	0.872464	0.024669	up	0.705529	0.0169239	up	1.38232	0.0331339	down	-0.68839		1.72773	0.00863864	up	1.95079	0.018866	up	1.50467
CUST_8447_PI422575199	AGAP001083-RA	AGAP001083	X	23498802	23501429	isoform b	0.360818	0.0121859	up	0.395662	0.210137	up	0.0807884	0.00300921	up	0.41434	0.0606712	up	0.15275	0.0104834	up	0.45265	0.0432722	up	0.227148	0.00346418	up	0.594321		-0.120181	0.193888	up	0.0956381	0.0107246	down	-0.335999
CUST_2870_PI422575199	AGAP007317-RA	AGAP007317	2L	45323034	45330314	hypothetical conserved protein	-0.701477	0.239047	up	0.435717	0.00404877	down	-1.2655	0.0294422	down	-1.17831	0.424687	up	0.160362	0.178827	up	0.561229	0.00168974	down	-1.43811	0.00353255	down	-1.32389		0.0623982	0.0811448	up	0.0716283	0.14303	up	0.0531681
CUST_4335_PI422575199	AGAP002537-RA	AGAP002537	2R	22463345	22463641	cg13419	1.56927	0.0312352	up	1.36456	0.0548612	up	1.16818	0.0141213	up	1.88208	0.530457	up	0.0860708	0.00511212	up	1.51169	0.0018898	up	1.44626	0.00291452	up	2.04285		-0.024892	0.405734	down	-0.0111117	0.216101	down	-0.0386722
DETOX_554_PI422610884	AGAP000804-RA	AGAP000804	X	14745061	14745238	GPX4 - Glutathione dependent peroxidase	0.0660885	0.427161	up	0.0519559	0.501646	up	0.00139363	0.0274933	up	0.462859	0.362971	down	-0.303999	0.28381	down	-0.220139	0.181386	down	-0.194495	0.148891	up	0.294957		-0.240446	0.252143	down	-0.11108	0.0263068	down	-0.369812
CUST_10555_PI422575199	AGAP011997-RA	AGAP011997	3L	36031228	36032205	nucleotide binding protein 2 (nbp 2)	0.393554	0.0016866	up	0.518838	0.00534234	down	-0.311525	0.00562696	up	0.644154	0.143349	up	0.248198	0.0128343	up	0.769752	0.219061	down	-0.0898626	0.0166376	up	0.829969		0.272098	0.00558103	up	0.54184	0.471228	up	0.00235525
CUST_4121_PI422575199	AGAP002350-RB	AGAP002350	2R	20517932	20530180	troponin invertebrate	0.719406	0.00159721	up	0.722263	0.0121264	up	0.472613	0.0121469	up	1.02422	0.599536	down	-0.00286707	0.0335784	up	0.643227	0.0112249	up	0.427903	0.0204189	up	1.02621		-0.325574	0.22081	up	0.431163	0.0395801	down	-1.08231
CUST_10935_PI422575199	AGAP012379-RA	AGAP012379	3L	41348796	41350494	nitrilase and fragile histidine triad fusion protein hit	-0.794216	0.031297	down	-0.511856	0.451241	up	0.0203211	0.00712764	down	-1.41262	0.157245	down	-0.494622	0.00953755	down	-1.04371	0.188538	down	-0.143342	0.0094596	down	-1.67409		-0.101799	0.0255901	down	-0.16729	0.315349	down	-0.0363074
CUST_4927_PI422575199	AGAP002923-RA	AGAP002923	2R	29629576	29631329	bystin	-0.153385	0.46362	up	0.0281337	0.0155429	down	-0.354297	0.010871	down	-0.55225	0.148906	up	0.311454	0.0228283	up	0.333846	0.19008	down	-0.0500221	0.0359176	down	-0.325723		0.601283	0.0191353	up	0.526114	0.00899498	up	0.676452
CUST_9093_PI422575199	AGAP010426-RA	AGAP010426	3L	3167933	3170606	general transcription factor 3c polypeptide 3	-0.652397	0.0902209	down	-0.303029	0.0784279	down	-0.468682	0.00622355	down	-1.08468	0.426951	up	0.123543	0.0847478	down	-0.560289	0.0508566	down	-0.353752	0.0135412	down	-1.14395		0.10144	0.0439976	up	0.117435	0.0931934	up	0.0854448
CUST_5551_PI422575199	AGAP003374-RA	AGAP003374	2R	37121478	37130778	sulf1_drome ame: full=extracellular sulfatase sulf-1 homolog short= ulf-1 flags: precursor	0.725035	0.131621	up	0.211634	0.00242684	up	1.05248	0.010213	up	0.970167	0.575684	down	-0.0262312	0.332944	up	0.0835926	0.00269654	up	1.07683	0.00771089	up	0.955514		-0.170197	0.0435734	down	-0.191368	0.0797809	down	-0.149027
CUST_9872_PI422575199	AGAP011272-RA	AGAP011272	3L	20457776	20458612	AGAP011272-PA [Anopheles gambiae str. PEST]	-0.574214	0.470542	down	-0.13703	0.150595	down	-0.909937	0.108886	down	-0.541888	0.597328	up	0.00339151	0.183786	down	-0.353831	0.0889391	down	-0.40959	0.04515	down	-1.093		-0.0101476	0.343239	down	-0.0288577	0.438824	up	0.00856247
CUST_2815_PI422575199	AGAP007259-RA	AGAP007259	2L	44761401	44763383	uncharacterized protein cg1161	-0.142063	0.000931855	down	-0.392386	0.0057908	down	-0.34282	0.00864864	up	0.300186	0.429369	up	0.0492769	0.0206035	down	-0.372978	0.00990256	down	-0.350624	0.0191143	up	0.306244		0.017832	0.0566247	down	-0.147307	0.032093	up	0.182971
CUST_4471_PI422575199	AGAP002629-RA	AGAP002629	2R	24564879	24567474	mucin related 18b	-0.54589	0.0389215	down	-0.434843	0.00107069	down	-1.52876	0.232735	up	0.0838041	0.432857	up	0.241885	0.207766	down	-0.405992	0.00603287	down	-1.43889	0.042789	up	0.449351		0.848247	0.0218288	up	0.628847	0.00447208	up	1.06765
CUST_1705_PI422575199	AGAP006197-RA	AGAP006197	2L	28218544	28219386	AGAP006197-PA [Anopheles gambiae str. PEST]	1.69322	0.119153	up	1.73375	0.00328165	down	-1.03426	0.00619058	up	4.69855	0.495056	down	-0.333453	0.235211	up	1.34207	0.0769274	down	-1.28835	0.0137079	up	4.70755		0.681884	0.155209	up	0.507679	0.0541858	up	0.856089
CUST_13570_PI422575199	AGAP010102-RA	AGAP010102	3R	49146965	49147426	pupal cuticle protein	0.0492797	0.357146	up	0.251581	0.435954	down	-0.114053	0.278417	down	-0.0889613	0.556234	up	0.0949912	0.374692	up	0.0704626	0.293683	down	-0.107077	0.164813	up	0.283726		-0.0505316	0.20004	down	-0.0708547	0.36095	down	-0.0302086
CUST_911_PI422575199	AGAP005476-RA	AGAP005476	2L	16073528	16074438	anopheles gambiae pest agap012715-pa	-0.182336	0.155739	down	-0.25699	0.455982	up	0.0376489	0.0439299	down	-0.420253	0.465399	down	-0.223291	0.0226501	down	-0.352729	0.195052	up	0.0688496	0.0541082	down	-0.170541		-0.0452402	0.387669	down	-0.0214267	0.182486	down	-0.0690537
CUST_2222_PI422575199	AGAP006713-RB	AGAP006713	2L	37132998	37137714	gustatory receptor 59f	-0.262158	0.484436	down	-0.0601056	0.311629	down	-0.36489	0.0675761	up	0.421085	0.563105	up	0.0746495	0.0957501	down	-0.794374	0.0204545	down	-0.707907	0.238455	down	-0.0667565		-0.0435592	0.0750999	down	-0.163327	0.244125	up	0.0762089
CUST_10658_PI422575199	AGAP012099-RA	AGAP012099	3L	37640554	37641237	inositol polyphosphate multikinase	0.709548	0.00773284	up	0.82852	0.026688	up	0.461469	0.0136633	up	0.808385	0.53902	up	0.0615462	0.0390682	up	0.944219	0.012122	up	0.467654	0.056707	up	0.747042		0.205043	0.191248	up	0.132353	0.0457682	up	0.277733
CUST_10122_PI422575199	AGAP011527-RA	AGAP011527	3L	26543311	26551470	fat-like cadherin-related tumor suppressor-like protein	0.361431	0.0371451	up	0.743646	0.253408	up	0.769958	0.0844114	down	-0.597459	0.474592	up	0.171075	0.326453	up	0.36214	0.0129795	up	0.789023	0.251356	up	0.101279		-0.0529372	0.211422	down	-0.0718653	0.353968	down	-0.034009
CUST_7753_PI422575199	AGAP000602-RA	AGAP000602	X	10709824	10717506	immune response deficient isoform b	-0.153908	0.479761	down	-0.019382	0.34763	down	-0.0491492	0.00705334	down	-0.476319	0.587332	down	-0.00494257	0.384267	up	0.0157032	0.219413	up	0.0272813	0.00961489	down	-0.421582		-0.00619424	0.120665	up	0.0615802	0.0840037	down	-0.0739687
CUST_2582_PI422575199	AGAP007056-RA	AGAP007056	2L	41904985	41905713	ifamide peptide (agap007056-pa)	0.221545	0.00549013	up	0.42534	0.0342945	up	0.299857	0.0676039	up	0.35552	0.409921	down	-0.238686	0.390585	down	-0.0545645	0.361515	up	0.00281555	0.174448	up	0.300301		-0.466857	0.00501964	down	-0.625291	0.0401523	down	-0.308423
CUST_8707_PI422575199	AGAP000346-RA	AGAP000346	X	6123699	6130874	sptzle 1b	-0.0149658	0.00853467	up	0.323013	0.0147926	down	-0.20066	0.14722	up	0.0791407	0.313177	down	-0.137515	0.0830595	up	0.167528	0.00768495	down	-0.315502	0.0417434	down	-0.143314		-0.0123107	0.351332	down	-0.079844	0.391979	up	0.0552227
CUST_12125_PI422575199	AGAP008891-RA	AGAP008891	3R	20441968	20443345	trypsin 5	-0.358397	0.0897456	down	-1.11857	0.446286	up	0.0406769	0.170138	up	0.125357	0.197512	down	-0.440215	0.137921	down	-1.15741	0.0233092	up	0.444422	0.0987702	down	-0.48485		-0.0955447	0.133392	down	-0.171974	0.438059	down	-0.0191152
CUST_1945_PI422575199	AGAP006462-RB	AGAP006462	2L	32470454	32473897	arf gtpase-activating protein	1.78866	0.455326	up	0.187852	0.217615	up	0.427869	0.110355	up	0.748082	0.103131	up	2.76268	0.0423344	up	1.95535	0.00238627	up	3.39738	0.00915381	up	4.01541		0.168855	0.222011	up	0.169513	0.223825	up	0.168196
CUST_11917_PI422575199	AGAP008676-RA	AGAP008676	3R	14713378	14713883	hypothetical protein CpipJ_CPIJ001572 [Culex quinquefasciatus]	0.351213	0.128603	up	0.618916	0.0363572	up	0.71957	0.0656996	up	0.255468	0.466547	down	-0.111976	0.313126	down	-0.105622	0.0629267	up	0.331589	0.0158866	up	0.28736		-0.053703	0.0990948	down	-0.0982762	0.43872	down	-0.0091298
CUST_8613_PI422575199	AGAP000255-RB	AGAP000255	X	4818589	4894449	discs large isoform k	0.513341	0.04304	up	0.44805	0.477882	down	-0.0234928	0.00610359	up	1.17353	0.522432	down	-0.0468042	0.100538	up	0.476145	0.329552	down	-0.028629	0.0113365	up	1.03444		-0.400224	0.00308457	down	-0.427117	0.00449731	down	-0.373331
CUST_8512_PI422575199	AGAP000187-RA	AGAP000187	X	3062181	3067403	kinesin-associated protein	-0.59781	0.294735	down	-0.345058	0.127619	down	-0.720271	0.00911924	down	-1.47662	0.338524	up	0.136759	0.367585	up	0.0859229	0.0619147	down	-0.284498	0.00828002	down	-0.846337		0.0267825	0.34014	down	-0.0342155	0.142475	up	0.0877806
CUST_10608_PI422575199	AGAP012050-RA	AGAP012050	3L	36873563	36874976	cell differentiation protein rcd1 homolog	0.418058	0.432015	down	-0.0501393	0.00260272	up	0.700338	0.0783192	down	-0.232168	0.170531	up	0.522703	0.0754659	up	0.648136	0.00483684	up	1.23875	0.1586	up	0.203436		0.0093238	0.230415	down	-0.101148	0.1906	up	0.119796
CUST_700_PI422575199	AGAP005280-RA	AGAP005280	2L	13576741	13579032	AGAP005280-PA [Anopheles gambiae str. PEST]	1.38763	0.0306861	up	1.44323	0.176613	up	1.12967	0.0162297	up	1.29565	0.235006	up	0.349728	0.0204296	up	1.91947	0.072803	up	0.500669	0.00817424	up	2.03709		-0.0254177	0.338599	down	-0.0201376	0.261384	down	-0.0306977
CUST_1588_PI422575199	AGAP006101-RA	AGAP006101	2L	26651541	26682287	isoform a	0.343971	0.1349	up	0.154563	0.0973682	down	-0.185016	0.00611336	up	0.928844	0.316278	up	0.0957729	0.0134854	up	0.288343	0.0780967	down	-0.109918	0.00276219	up	0.987008		-0.0402536	0.0171227	down	-0.215145	0.0620231	up	0.134638
DETOX_611_PI422610884	AGAP004172-RA	AGAP004172	2R	51216222	51216872	GSTD9 - Glutathion S-transferase; target probed by LSTM-AGAM-DETOX V3 probe agam-detox-1N22	0.125616	0.231039	down	-0.106071	0.208324	up	0.293532	0.283245	down	-0.0250276	0.582729	up	0.0427795	0.359359	down	-0.125514	0.224221	up	0.124502	0.115464	up	0.592273		-0.0491415	0.361458	down	-0.0147512	0.0351714	down	-0.0835319
DETOX_753_PI422610884	AGAP004422-RA	AGAP004422	2R	55869545	55870866	RPL19 - House-keeping gene; target probed by LSTM-AGAM-DETOX V3 probe agam-detox-1B21; alternative detox probe for AG_DETOX_P252	-0.444284	0.00762596	down	-0.370052	0.0312022	down	-0.252857	0.00591659	down	-0.766534	0.438868	up	0.0276725	0.0940038	down	-0.218031	0.087524	down	-0.274303	0.00334477	down	-0.783926		0.498106	0.00602827	up	0.39215	0.00178751	up	0.604061
CUST_3812_PI422575199	AGAP002144-RA	AGAP002144	2R	16412000	16414111	u4 u6 small nuclear ribonucleoprotein prp4	-0.494714	0.303092	down	-0.0910196	0.000717102	down	-0.854408	0.00394036	down	-0.9929	0.403601	up	0.159186	0.0932863	up	0.3069	0.00654754	down	-0.488321	0.0140621	down	-0.848533		0.307873	0.0024314	up	0.405234	0.0167229	up	0.210512
DETOX_86_PI422610884	AGAP003115-RA	AGAP003115	2R	32677888	32742956	COE2580 - Carboxylesterase	-0.0756509	0.4777	up	0.142403	0.419975	down	-0.19776	0.170281	down	-0.0627826	0.427582	down	-0.300208	0.310702	up	0.282323	0.231418	down	-0.176144	0.118689	down	-0.441944		-0.0501483	0.280569	down	-0.0405975	0.192834	down	-0.059699
CUST_8149_PI422575199	AGAP000908-RA	AGAP000908	X	17125043	17134310	dynactin p62 subunit	-0.212567	0.109874	up	0.0914453	0.000311458	down	-0.490355	0.0301594	down	-0.176863	0.409899	up	0.0840429	0.384146	up	0.0325365	0.00546178	down	-0.542726	0.133127	down	-0.189438		0.437672	0.0477917	up	0.28029	0.00532426	up	0.595054
CUST_13015_PI422575199	AGAP009797-RA	AGAP009797	3R	43510366	43510995	cadherin egf lag seven-pass g-type receptor 3	0.410001	0.148786	up	0.418297	0.41276	down	-0.213485	0.121061	up	1.02973	0.243751	up	0.411307	0.338226	up	0.226368	0.244945	up	0.146568	0.014258	up	0.852532		-0.00466874	0.278736	up	0.0324606	0.222309	down	-0.0417981
CUST_9491_PI422575199	AGAP010859-RA	AGAP010859	3L	12107296	12108015	sodium shloride dependent amino acid transporter	-0.906248	0.0509794	down	-0.551321	0.00576986	down	-1.09843	0.0392724	down	-0.532144	0.13019	down	-0.391224	0.0538864	down	-0.847899	0.00353454	down	-1.52223	0.0374944	down	-0.885461		-0.156542	0.013397	down	-0.442939	0.204596	up	0.129856
DETOX_398_PI422610884	AGAP006049-RA	AGAP006049	2L	25636420	25638630	CYP4J10 - Cytochrome P450 monooxygenase; target probed by LSTM-AGAM-DETOX V3 probe agam-detox-1E2	-0.325312	0.147928	down	-0.337718	0.443831	down	-0.0615921	0.0510404	down	-0.691288	0.547006	up	0.0309157	0.238893	down	-0.215065	0.317611	down	-0.0370589	0.0792316	down	-0.609149		-0.202441	0.0108585	down	-0.376622	0.40551	down	-0.0282598
CUST_5560_PI422575199	AGAP003398-RA	AGAP003398	2R	37299455	37312049	inorganic pyrophosphatase	0.0660297	0.470475	up	0.03092	0.0330889	up	0.194648	0.0801923	up	0.250192	0.360052	down	-0.122887	0.199357	down	-0.222374	0.231072	down	-0.0410542	0.0981561	up	0.183847		0.273726	0.00412463	up	0.459741	0.212753	up	0.0877109
CUST_1095_PI422575199	AGAP005636-RA	AGAP005636	2L	18074160	18079141	aldehyde oxidase	0.068279	0.304206	down	-0.106562	0.420226	up	0.050549	0.128812	up	0.0764748	0.531769	up	0.0511979	0.398945	up	0.0425221	0.328466	down	-0.04935	0.0304927	up	0.396041		-0.0392103	0.338224	down	-0.034356	0.296414	down	-0.0440646
CUST_2158_PI422575199	AGAP006655-RA	AGAP006655	2L	35757396	35762847	isoform a	-0.163095	0.15568	down	-0.360666	0.204649	down	-0.350664	0.0083398	down	-0.251033	0.55662	up	0.0236686	0.343244	up	0.0929184	0.0605807	down	-0.274649	0.100189	up	0.16552		-0.010894	0.297497	down	-0.0541446	0.3732	up	0.0323566
CUST_787_PI422575199	AGAP005354-RA	AGAP005354	2L	14531112	14532253	AGAP005354-PA [Anopheles gambiae str. PEST]	0.520232	0.377537	up	0.190572	0.455186	down	-0.111756	0.0641073	up	0.742501	0.458886	down	-0.118728	0.152502	up	0.830186	0.337089	down	-0.0266665	0.0533799	up	1.49656		-0.0367779	0.346404	down	-0.0236472	0.199111	down	-0.0499086
CUST_9222_PI422575199	AGAP010564-RA	AGAP010564	3L	6420501	6421385	transcriptional activator protein pur-alpha	0.148755	0.0049439	up	0.324526	0.323666	up	0.0432874	0.0219826	up	0.168635	0.507183	down	-0.0195883	0.0208514	up	0.247199	0.243676	down	-0.0365984	0.0455352	up	0.145479		-0.129149	0.470299	up	0.00342726	0.0712832	down	-0.261726
CUST_12098_PI422575199	AGAP008866-RA	AGAP008866	3R	20072798	20076038	cg34340 cg34340-pd	0.0521703	0.395605	up	0.134785	0.246684	down	-0.367422	0.12163	up	0.321141	0.422467	down	-0.189084	0.233946	up	0.147278	0.277641	down	-0.0916012	0.19093	up	0.168841		-0.0136668	0.320955	up	0.0284251	0.175125	down	-0.0557588
CUST_7426_PI422575199	AGAP001612-RA	AGAP001612	2R	6812665	6815482	peroxisome assembly factor 2	0.0201937	0.249998	down	-0.526448	0.0925982	down	-1.9998	0.0825354	up	1.42324	0.534611	up	0.372068	0.35939	up	0.379144	0.0396893	down	-1.29798	0.0581886	up	2.14301		-0.138893	0.0986552	up	0.169274	0.00707394	down	-0.447059
CUST_1200_PI422575199	AGAP005739-RA	AGAP005739	2L	20046252	20060651	isoform c	-0.100819	0.189705	down	-0.544212	0.314083	down	-0.19947	0.259996	down	-0.0716775	0.461719	up	0.0570923	0.26538	down	-0.147951	0.0519279	up	0.565615	0.168715	down	-0.207216		-0.0356857	0.357232	down	-0.0341574	0.345744	down	-0.0372141
CUST_663_PI422575199	AGAP005245-RC	AGAP005245	2L	12875392	12980092	lola	1.35956	0.00446844	up	1.06943	0.00687037	up	0.754794	0.00361372	up	1.81969	0.0857036	up	0.286249	0.00352642	up	1.37298	0.00130418	up	0.952246	0.00321815	up	2.18824		-0.138773	0.220687	up	0.103239	0.0130364	down	-0.380785
CUST_529_PI422575199	AGAP005136-RA	AGAP005136	2L	10370242	10370878	u6 snrna-associated sm-like protein lsm2	-0.311155	0.486165	down	-0.105445	0.137033	down	-0.598215	0.103532	down	-0.602536	0.250855	up	0.446829	0.326601	down	-0.410231	0.229337	up	0.2524	0.217959	down	-0.4029		0.0623549	0.300538	up	0.0556276	0.25606	up	0.0690821
CUST_8163_PI422575199	AGAP013534-RA	AGAP013534	X	17407052	17407898	AGAP013070-PA [Anopheles gambiae str. PEST]	0.511378	0.436208	up	0.0345322	0.0167016	up	0.440338	0.00450095	up	1.38475	0.405615	down	-0.151679	0.211583	down	-0.193185	0.0893412	up	0.270847	0.00635431	up	1.13098		0.123643	0.17966	up	0.0997164	0.0927007	up	0.14757
CUST_6344_PI422575199	AGAP013423-RA	AGAP013423	2R	47694437	47696167	kda basic salivary protein	-0.624052	0.116794	down	-0.595592	0.306042	down	-0.142917	0.0866591	down	-0.890686	0.346313	down	-0.285883	0.0155279	down	-0.610136	0.0388556	down	-0.404016	0.0161504	down	-1.10096		-0.168536	0.0991993	down	-0.285553	0.402323	down	-0.051519
CUST_5728_PI422575199	AGAP003538-RA	AGAP003538	2R	39333941	39334841	60s ribosomal protein l44	-0.552943	0.0106927	down	-0.913246	0.252513	down	-0.103673	0.00927297	down	-0.657724	0.577638	down	-0.0117793	0.0223681	down	-0.77425	0.108047	down	-0.181605	0.00712021	down	-0.687159		-0.170641	0.0510055	down	-0.876286	0.142648	up	0.535004
CUST_6520_PI422575199	AGAP001443-RA	AGAP001443	2R	5058685	5060107	cytochrome p450	0.327063	0.186597	up	0.6788	0.294207	down	-0.339232	0.183957	up	0.329736	0.4482	up	0.219361	0.0271901	up	1.18086	0.18843	down	-0.163945	0.126204	up	0.276158		-0.0962245	0.224184	down	-0.0759255	0.123764	down	-0.116523
CUST_10836_PI422575199	AGAP012281-RA	AGAP012281	3L	39764196	39765694	dendritic cell protein	-0.577225	0.029496	down	-0.425461	0.127888	down	-0.251324	0.013286	down	-0.981342	0.494518	down	-0.0727533	0.0827223	down	-0.3742	0.0886181	down	-0.306176	0.0119864	down	-1.12485		0.428931	0.0963413	up	0.280905	0.0146712	up	0.576958
CUST_8988_PI422575199	AGAP010322-RA	AGAP010322	3L	670627	671544	agap010322 protein	-0.400068	0.00815735	down	-0.466751	0.320597	down	-0.0730171	0.0035405	down	-0.815222	0.18229	up	0.167059	0.150732	down	-0.247598	0.141513	down	-0.0699604	0.0113985	down	-0.727856		0.167977	0.0479206	up	0.238498	0.23162	up	0.0974563
CUST_4255_PI422575199	AGAP002453-RA	AGAP002453	2R	21558960	21561069	AGAP002453-PA [Anopheles gambiae str. PEST]	0.158103	0.193579	down	-0.141081	0.39689	up	0.051498	0.0863597	up	0.14764	0.323263	down	-0.33349	0.226866	up	0.296874	0.0509013	up	0.227634	0.0364191	up	0.366053		-0.0456148	0.346936	down	-0.0368293	0.280597	down	-0.0544003
CUST_8776_PI422575199	AGAP000407-RA	AGAP000407	X	7325613	7331429	---NA---	0.400298	0.0481962	up	0.353647	0.357875	up	0.0966946	0.0177888	up	0.98031	0.540443	down	-0.0233604	0.102017	up	0.215029	0.0998715	down	-0.114923	0.0102072	up	0.87103		0.217273	0.0590414	up	0.380971	0.403666	up	0.0535748
CUST_9642_PI422575199	AGAP011027-RA	AGAP011027	3L	14586431	14587268	kda secreted salivary protein	1.06105	0.0471807	up	0.995843	0.102913	up	1.188	0.0152377	up	1.11213	0.601965	down	-0.00111549	0.0287047	up	1.13058	0.0244698	up	1.09854	0.0256842	up	0.841217		0.0843696	0.0352043	up	0.138243	0.331345	up	0.0304961
CUST_4935_PI422575199	AGAP002936-RA	AGAP002936	2R	29851715	29852735	---NA---	-0.156986	0.171974	down	-0.682526	0.416498	up	0.311469	0.200249	up	0.283034	0.407342	down	-0.339556	0.026959	down	-0.901413	0.296085	down	-0.127814	0.178419	up	0.175332		-0.476263	0.25458	up	0.946429	0.0957113	down	-1.89895
CUST_13112_PI422575199	AGAP009888-RA	AGAP009888	3R	44752912	44754178	chromatin complexes subunit bap18-like isoform 1	-0.332216	0.0128903	down	-0.534414	0.013225	down	-0.439327	0.0277959	down	-0.395279	0.291925	up	0.277568	0.249764	down	-0.222335	0.110989	down	-0.245293	0.208125	down	-0.15665		0.172685	0.0547608	up	0.156153	0.0331291	up	0.189217
CUST_1288_PI422575199	AGAP005820-RA	AGAP005820	2L	21835318	21836802	female sterile yb	0.275302	0.249202	up	0.198322	0.305413	down	-0.466685	0.0608455	up	0.645413	0.566348	up	0.0389173	0.158448	up	0.769361	0.308103	down	-0.143114	0.118942	up	0.648517		0.00131972	0.408781	up	0.0181275	0.419041	down	-0.015488
CUST_4980_PI422575199	AGAP001330-RB	AGAP001330	2R	3124554	3195326	proprotein convertase subtilisin kexin type furin	0.200855	0.034364	up	0.331506	0.289576	down	-0.127777	0.0843447	up	0.513684	0.503783	down	-0.0482416	0.0700817	up	0.177583	0.131267	down	-0.100168	0.0918455	up	0.410304		0.0575656	0.440925	up	0.0171598	0.25718	up	0.0979714
CUST_6957_PI422575199	AGAP004372-RA	AGAP004372	2R	55372537	55394660	isoform a	0.27685	0.0608365	up	0.3861	0.30961	down	-0.140764	0.0597579	up	0.499104	0.443949	up	0.0995484	0.0123259	up	0.480099	0.121784	down	-0.101724	0.0110446	up	0.538286		0.0335298	0.445124	up	0.0215977	0.409851	up	0.0454618
CUST_7871_PI422575199	AGAP000698-RA	AGAP000698	X	12541162	12542852	mosc domain-containing protein mitochondrial	0.070833	0.217056	down	-0.11698	0.39195	up	0.0492996	0.100648	up	0.134327	0.337548	down	-0.215577	0.193412	down	-0.179484	0.0470692	up	0.203372	0.0425995	up	0.334464		-0.0447149	0.364453	down	-0.0335662	0.2837	down	-0.0558636
CUST_4558_PI422575199	AGAP001117-RG	AGAP001117	2R	374651	384172	gustatory receptor	-0.133434	0.0761951	down	-0.533756	0.463889	down	-0.0993884	0.0373196	down	-1.1373	0.447409	up	0.2021	0.378432	down	-0.118089	0.033415	up	1.56229	0.114072	down	-0.474352		0.0802072	0.0326232	up	0.146801	0.416701	up	0.013613
CUST_13242_PI422575199	AGAP010017-RA	AGAP010017	3R	47742575	47751274	tnf receptor associated factor	-0.103957	0.480779	up	0.0427502	0.309127	up	0.175105	0.111429	down	-0.642469	0.571357	down	-0.0145651	0.248828	up	0.258221	0.324785	up	0.0377728	0.0970757	down	-0.495123		-0.0586121	0.236304	down	-0.0460269	0.133906	down	-0.0711973
CUST_13724_PI422575199	AGAP012589-RA	AGAP012589	UNKN	18115172	18115972	alkaline phosphatase	-1.34227	0.0289002	down	-0.97538	0.0793018	down	-1.46893	0.0221833	down	-2.29234	0.505569	up	0.347549	0.313657	down	-0.466536	0.0303773	down	-1.12088	0.0334788	down	-1.72956		0.198727	0.0685762	up	0.146639	0.0159643	up	0.250814
CUST_12195_PI422575199	AGAP008960-RA	AGAP008960	3R	22056035	22057957	tpa: cuticle protein	0.0316427	0.329258	down	-0.249298	0.434207	up	0.220654	0.148599	down	-0.465655	0.29305	up	0.289421	0.266614	up	0.262757	0.327949	down	-0.0871699	0.04515	up	0.508568		-0.0381364	0.475766	down	-0.000115975	0.110541	down	-0.0761568
CUST_13588_PI422575199	AGAP012438-RA	AGAP012438	UNKN	815977	816135	phosphogluconate dehydrogenase	-0.861425	0.386026	down	-0.155419	0.0647303	down	-0.536922	0.00512868	down	-2.3269	0.227794	up	0.486792	0.167849	up	0.465062	0.0580841	down	-0.638602	0.0114465	down	-1.97577		0.0179185	0.394201	up	0.0117574	0.30028	up	0.0240796
CUST_10623_PI422575199	AGAP012065-RA	AGAP012065	3L	37329912	37331460	cade_drome ame: full=de-cadherin ame: full=protein shotgun flags: precursor	0.0406593	0.418652	up	0.114901	0.414444	up	0.0383839	0.283102	down	-0.010409	0.346838	down	-0.159243	0.327566	down	-0.0864212	0.0655622	up	0.334077	0.210667	down	-0.146576		-0.00120348	0.457815	up	0.00633152	0.451108	down	-0.00873847
CUST_8853_PI422575199	AGAP000471-RA	AGAP000471	X	8111769	8116713	f-box lrr-repeat protein 4	-0.690949	0.340043	down	-0.122236	0.0112429	down	-0.708834	0.0267528	down	-0.62544	0.132022	down	-0.390538	0.19902	down	-0.352998	0.00715803	down	-1.18802	0.00704721	down	-1.14816		-0.0629035	0.0628437	down	-0.15775	0.372149	up	0.0319427
CUST_12904_PI422575199	AGAP009684-RA	AGAP009684	3R	38592563	38594408	adenylate cyclase	-0.182439	0.36742	up	0.191827	0.0665837	down	-0.562843	0.162356	down	-0.0521407	0.41307	up	0.107583	0.0345532	down	-0.612388	0.350833	up	0.0295655	0.229343	down	-0.088654		0.00218336	0.423478	down	-0.010641	0.400718	up	0.0150077
CUST_1392_PI422575199	AGAP005922-RA	AGAP005922	2L	23685828	23687806	dna-directed rna polymeraseiii 80 kda polypeptide	-0.590192	0.262621	down	-0.144969	0.0323024	down	-0.360292	0.0103912	down	-1.11137	0.60185	down	-0.00145356	0.337983	down	-0.0443991	0.0109979	down	-0.514606	0.00508984	down	-1.36551		0.083753	0.425916	down	-0.026774	0.120924	up	0.19428
CUST_8819_PI422575199	AGAP000057-RA	AGAP000057	X	921077	922938	paired box protein pax-6	0.263187	0.0129678	up	0.517559	0.0206707	down	-0.392054	0.104127	up	0.309321	0.179046	up	0.21122	0.014468	up	0.688349	0.113787	down	-0.0847152	0.0187882	up	0.540661		0.113111	0.182109	up	0.117546	0.201048	up	0.108677
CUST_11313_PI422575199	AGAP008018-RA	AGAP008018	3R	4318878	4320925	cytochrome p450	0.484932	0.00349992	up	0.99074	0.00608072	up	0.571452	0.207852	up	0.1296	0.309671	down	-0.20588	0.0233659	up	0.851119	0.0187327	up	0.370347	0.286619	down	-0.00366405		0.386089	0.00264749	up	0.976095	0.154389	down	-0.203916
CUST_9808_PI422575199	AGAP011196-RA	AGAP011196	3L	19125245	19126990	amino acid transporter	-0.143148	0.0930131	up	0.28908	0.50536	down	-0.00051332	0.253059	up	0.0264363	0.199499	down	-0.61285	0.36339	down	-0.0537597	0.0673093	down	-0.451584	0.0386441	down	-0.668548		-0.223471	0.189868	down	-0.137714	0.037739	down	-0.309228
CUST_6204_PI422575199	AGAP003876-RA	AGAP003876	2R	44970189	44971520	helix-loop-helix protein delilah	0.805724	0.0640749	up	0.412999	0.0345326	up	0.519743	0.0164827	up	1.32232	0.534611	up	0.0932315	0.18202	up	0.491126	0.0282104	up	0.796628	0.0335339	up	1.29152		-0.0174356	0.0789522	up	0.0646355	0.0260256	down	-0.0995068
DETOX_127_PI422610884	AGAP006227-RA	AGAP006227	2L	28545568	28547787	COEAE1F - Carboxylesterase; target probed by LSTM-AGAM-DETOX V3 probe agam-detox-1K5	0.406707	0.00155309	up	1.28868	0.153214	up	0.273626	0.0566789	up	0.427408	0.175746	down	-0.452346	0.0140487	up	0.810845	0.058966	down	-0.244982	0.129661	down	-0.115336		0.466652	0.0111625	up	0.742797	0.221635	up	0.190507
CUST_12846_PI422575199	AGAP009624-RA	AGAP009624	3R	37158851	37163330	ctp synthase	0.0189416	0.0236425	up	0.184927	0.00552272	down	-0.385929	0.0100509	down	-0.217797	0.0741182	up	0.35847	0.00492637	up	0.562743	0.259713	down	-0.0379308	0.274461	up	0.00763629		0.290692	0.454218	down	-0.0222494	0.0386607	up	0.603634
CUST_9942_PI422575199	AGAP011344-RA	AGAP011344	3L	21516383	21517079	AGAP011344-PA [Anopheles gambiae str. PEST]	-0.453798	0.177775	down	-0.675317	0.426874	down	-0.163753	0.225123	down	-0.194436	0.469852	down	-0.220852	0.143143	down	-1.034	0.29364	up	0.159784	0.108095	down	-0.815066		-0.00917722	0.326201	down	-0.0275597	0.428816	up	0.00920529
CUST_13834_PI422575199	AGAP012715-RA	AGAP012715	UNKN	24752722	24753779	anopheles gambiae pest agap012715-pa	-1.89324	0.216831	down	-0.51337	0.314661	down	-0.29849	0.00662342	down	-4.24904	0.530322	down	-0.0784254	0.0144864	down	-1.58119	0.27577	down	-0.170637	0.00343236	down	-4.54671		-0.0444453	0.18101	down	-0.0386222	0.120019	down	-0.0502684
CUST_4405_PI422575199	AGAP013206-RA	AGAP013206	2R	23262183	23264345	pt repeat-containing protein	-0.166062	0.139843	up	0.457896	0.0665837	down	-0.447997	0.243135	down	-0.162794	0.470499	down	-0.25306	0.33346	down	-0.057149	0.355417	down	-0.00817698	0.0543553	down	-0.77815		0.0284738	0.336171	up	0.0299811	0.351436	up	0.0269664
CUST_942_PI422575199	AGAP005505-RA	AGAP005505	2L	16288405	16290707	developmentally regulated rna-binding protein	0.261298	0.467998	up	0.0429621	0.0346371	down	-0.34075	0.0201727	up	0.89767	0.438933	up	0.149185	0.231937	up	0.244815	0.1831	down	-0.167043	0.0402409	up	0.890132		-0.112679	0.0176249	down	-0.493403	0.0871982	up	0.268046
CUST_1663_PI422575199	AGAP006165-RA	AGAP006165	2L	27445437	27467998	0	0.453072	0.00203673	up	1.37118	0.00736102	down	-0.705938	0.107192	up	0.204138	0.331291	up	0.479473	0.0132092	up	1.76246	0.146632	down	-0.437972	0.112893	up	0.524555		0.733094	0.00506176	up	0.686985	0.00354999	up	0.779202
CUST_2473_PI422575199	AGAP006948-RB	AGAP006948	2L	40201873	40207556	y4893_drome ame: full=tppp family protein cg4893	0.00481127	0.520558	down	-6.02255e-05	0.463343	up	0.0302394	0.0951129	up	0.266219	0.260482	down	-0.305408	0.197119	down	-0.222838	0.111774	down	-0.154441	0.172816	up	0.109748		-0.0221046	0.352102	up	0.0784531	0.276046	down	-0.122662
CUST_5692_PI422575199	AGAP003509-RF	AGAP003509	2R	38807776	38978860	isoform k	0.177672	0.447825	up	0.0297023	0.403554	up	0.0398114	0.00638158	up	0.809255	0.381363	down	-0.183688	0.232875	down	-0.207126	0.137615	down	-0.16009	0.039165	up	0.554482		-0.783801	0.00494269	down	-0.953522	0.0185931	down	-0.61408
CUST_1324_PI422575199	AGAP005855-RA	AGAP005855	2L	22622057	22624685	AGAP005855-PA [Anopheles gambiae str. PEST]	-0.788113	0.00556116	down	-2.54049	0.422998	up	0.0458667	0.082397	up	0.450662	0.492887	down	-0.186279	0.0255487	down	-3.07441	0.32544	up	0.0329839	0.0363891	up	0.356709		0.0144984	0.206987	down	-0.145668	0.163434	up	0.174665
CUST_11390_PI422575199	AGAP008101-RA	AGAP008101	3R	5700314	5730138	isoform d	0.551057	0.259545	up	0.264783	0.148851	up	0.355532	0.0600241	up	0.992838	0.483267	up	0.090546	0.312037	up	0.163986	0.10552	up	0.385183	0.0387957	up	1.14402		-0.040006	0.04128	down	-0.0950812	0.380481	up	0.0150691
CUST_8413_PI422575199	AGAP001065-RC	AGAP001065	X	22324224	22330158	serine hydroxymethyltransferase	-0.644484	0.00858676	down	-0.350895	0.388076	down	-0.11748	0.00301778	down	-1.58188	0.453969	up	0.107867	0.104169	down	-0.29573	0.357847	down	-0.0023702	0.00566447	down	-1.51855		0.799504	0.00494446	up	1.01399	0.0256228	up	0.585022
CUST_5804_PI422575199	AGAP001405-RA	AGAP001405	2R	4201702	4202915	short-chain dehydrogenase	-1.01	0.324845	down	-0.375399	0.173397	down	-0.285892	0.00976095	down	-2.11959	0.52534	up	0.069852	0.0429497	down	-1.1363	0.117704	down	-0.221774	0.029135	down	-1.92105		-0.00453099	0.215101	down	-0.0510903	0.259993	up	0.0420283
CUST_9709_PI422575199	AGAP011094-RA	AGAP011094	3L	16563546	16569914	faint sausage	0.871824	0.0219584	up	0.770834	0.359439	up	0.265646	0.00548357	up	1.48024	0.23661	up	0.292852	0.0708013	up	0.867889	0.064135	up	0.690011	0.0309492	up	1.15632		-0.0256391	0.373161	down	-0.0262544	0.378144	down	-0.0250238
CUST_378_PI422575199	AGAP005011-RA	AGAP005011	2L	8078288	8136322	iroquois-class homeodomain protein irx	0.315625	0.0791079	up	0.757863	0.370272	up	0.138563	0.0767179	up	0.605415	0.602738	down	-0.0014576	0.0691508	up	0.925798	0.0170362	down	-0.775127	0.110987	up	0.241241		-0.0136989	0.302711	down	-0.043011	0.417254	up	0.0156133
CUST_8824_PI422575199	AGAP000047-RA	AGAP000047	X	752557	754633	cuticle protein	0.043556	0.494869	up	0.0563621	0.0513207	up	1.11491	0.235482	up	0.183777	0.532848	down	-0.216309	0.0680306	down	-0.854261	0.270005	up	0.11182	0.204508	down	-0.35127		-0.160507	0.221416	down	-0.101083	0.0575909	down	-0.219931
CUST_6317_PI422575199	AGAP003967-RA	AGAP003967	2R	47212045	47227325	0	-0.729248	0.282697	down	-0.234568	0.0166842	down	-0.90499	0.0736985	down	-0.676388	0.438574	down	-0.116615	0.0268732	down	-0.500037	0.000874472	down	-1.13332	0.0131829	down	-0.926184		-0.15516	0.281333	down	-0.0955472	0.0979868	down	-0.214773
CUST_3377_PI422575199	AGAP001797-RI	AGAP001797	2R	10541384	10585913	tropomyosin invertebrate	0.0536251	0.100182	up	0.301733	0.00231703	down	-0.560594	0.248813	down	-0.0702228	0.350128	up	0.431404	0.150577	up	0.704056	0.232213	down	-0.197978	0.244182	up	0.144757		1.00091	0.00231327	up	1.01798	0.00252909	up	0.983846
CUST_13912_PI422575199	AGAP012805-RA	AGAP012805	UNKN	30278959	30279126	adenylate cyclase	0.165849	0.161586	up	0.368395	0.428008	up	0.087789	0.193282	up	0.174557	0.515647	down	-0.104913	0.253621	up	0.195814	0.254561	down	-0.12912	0.0823455	up	0.29766		-0.0565919	0.0710512	down	-0.225107	0.223706	up	0.111923
CUST_8197_PI422575199	AGAP000114-RA	AGAP000114	X	1857410	1862000	ovo protein	0.539574	0.00117995	up	1.08701	0.00914157	down	-0.312981	0.049214	up	0.289444	0.151771	up	0.464711	0.0074259	up	1.49862	0.202994	up	0.111107	0.0367577	up	0.564247		0.234716	0.0680083	up	0.236957	0.0710922	up	0.232475
CUST_5706_PI422575199	AGAP003525-RB	AGAP003525	2R	39134630	39140656	isoform b	-0.189027	0.510102	up	0.00337172	0.054089	down	-0.318429	0.0121943	down	-0.516825	0.34756	up	0.250246	0.182703	up	0.259164	0.0678291	down	-0.197257	0.110812	down	-0.364187		0.684147	0.0534121	up	0.406583	0.00438391	up	0.961712
CUST_3537_PI422575199	AGAP001955-RA	AGAP001955	2R	12802213	12808232	n-acetylglucosaminyl-phosphatidylinositol de-n-acetylase	0.0481434	0.0274927	up	0.159135	0.0504059	up	0.152587	0.278417	up	0.0103552	0.248742	down	-0.127693	0.393914	up	0.00963724	0.34378	down	-0.00525095	0.186227	down	-0.0376034		0.230707	0.0229587	up	0.29955	0.106235	up	0.161864
CUST_13633_PI422575199	AGAP012486-RA	AGAP012486	UNKN	6962251	6963890	anopheles gambiae pest agap012486-pa	0.250829	0.310138	up	0.568863	0.178773	down	-0.867657	0.0992673	up	1.34646	0.50754	down	-0.109729	0.285285	up	0.328485	0.0608475	down	-0.861614	0.0302671	up	0.99044		0.256367	0.0110053	up	0.276576	0.0176578	up	0.236159
CUST_12368_PI422575199	AGAP009137-RA	AGAP009137	3R	26942941	26947870	glucosyl glucuronosyl transferases	0.0891908	0.270836	up	0.175403	0.280819	up	0.206036	0.280014	down	-0.0190107	0.555816	down	-0.0444879	0.368755	down	-0.114203	0.0525709	up	0.344394	0.244895	down	-0.0574753		-0.0238188	0.28536	down	-0.0469814	0.473731	down	-0.000656266
CUST_8482_PI422575199	AGAP000159-RA	AGAP000159	X	2780430	2816494	kinesin-like protein klp10a	-0.384093	0.0370665	down	-0.416382	0.00572189	down	-0.533803	0.0552221	down	-0.53376	0.409134	up	0.246889	0.356822	down	-0.116948	0.133143	down	-0.322511	0.108654	down	-0.381151		0.234147	0.349327	up	0.0670464	0.0227306	up	0.401247
CUST_1571_PI422575199	AGAP006085-RA	AGAP006085	2L	26269609	26270891	adp-ribose mitochondrial	0.0693698	0.0885265	down	-0.376818	0.336579	up	0.211686	0.118609	down	-0.353338	0.290381	up	0.335099	0.284684	down	-0.112185	0.00858741	up	0.566091	0.0934844	up	0.480784		0.258216	0.0228341	up	0.320066	0.0813228	up	0.196367
CUST_4499_PI422575199	AGAP013353-RA	AGAP013353	2R	24876664	24877349	AGAP013353-PA [Anopheles gambiae str. PEST]	0.0453036	0.493541	down	-0.0204022	0.450286	up	0.0387012	0.175964	up	0.120039	0.547006	down	-0.0645524	0.183805	down	-0.180483	0.277969	down	-0.103111	0.0304671	up	0.417078		-0.0432559	0.331425	down	-0.0494862	0.369705	down	-0.0370255
CUST_7089_PI422575199	AGAP004492-RA	AGAP004492	2R	56860842	56862796	upstream activation factor subunit uaf30	-0.593741	0.0342018	down	-0.353415	0.00195406	down	-0.74087	0.00833915	down	-0.776923	0.552492	up	0.0314027	0.215679	down	-0.144733	0.00563907	down	-0.736394	0.0102734	down	-0.810112		0.330241	0.00545368	up	0.451869	0.0513178	up	0.208613
CUST_8933_PI422575199	AGAP000540-RA	AGAP000540	X	9662048	9670481	amino acid transporter	0.136474	0.350018	up	0.276014	0.467137	up	0.11124	0.190551	down	-0.384921	0.520493	up	0.0463927	0.0758929	up	0.148231	0.0816003	up	0.485692	0.122218	up	0.182586		-0.0157374	0.366558	down	-0.0174738	0.389728	down	-0.014001
CUST_4163_PI422575199	AGAP002391-RA	AGAP002391	2R	20888558	20898575	isoform a	-0.826534	0.423826	down	-0.200407	0.418594	up	0.174779	0.0224238	down	-1.91761	0.404054	down	-0.0994747	0.0904489	down	-1.36554	0.174812	up	0.586563	0.0225031	down	-2.23698		0.118067	0.0162893	up	0.133007	0.034034	up	0.103126
CUST_9242_PI422575199	AGAP010585-RA	AGAP010585	3L	6543585	6545311	AGAP010585-PA [Anopheles gambiae str. PEST]	-0.0505866	0.100461	down	-0.973677	0.445984	down	-0.126902	0.0586768	up	0.556136	0.214	up	0.219552	0.0245256	down	-0.440317	0.0815744	up	0.328405	0.10353	up	0.352835		0.088817	0.318587	up	0.0281366	0.0177833	up	0.149497
CUST_4808_PI422575199	AGAP013388-RA	AGAP013388	2R	28298607	28299129	niemann-pick type c-	0.279398	0.416022	up	0.0973014	0.303895	up	0.173501	0.191384	up	0.100471	0.505607	up	0.147835	0.228423	down	-0.209077	0.0354633	up	0.404453	0.0838791	up	1.10974		-0.0622622	0.207586	down	-0.053865	0.143226	down	-0.0706593
CUST_5772_PI422575199	AGAP003571-RA	AGAP003571	2R	39763896	39770739	threonine dehydratase deaminase	0.329574	0.381408	down	-0.0526173	0.0010211	up	3.52298	0.00911924	down	-1.3573	0.103272	down	-0.920405	0.0164947	down	-0.913335	0.000829063	up	2.84064	0.00708341	down	-2.06293		-0.0314114	0.0290933	down	-0.173142	0.0894319	up	0.11032
CUST_5350_PI422575199	AGAP003237-RA	AGAP003237	2R	34317737	34319336	tubulin alpha chain	-0.111905	0.478699	down	-0.0352281	0.289576	down	-0.25387	0.084644	down	-0.348163	0.347789	down	-0.600448	0.259015	up	0.452702	0.0679104	down	-0.433805	0.231782	down	-0.0530671		-0.059705	0.211437	down	-0.055291	0.176066	down	-0.0641189
DETOX_472_PI422610884	AGAP008204-RA	AGAP008204	3R	6905153	6906716	CYP6S1 - Cytochrome P450 monooxygenase; target probed by LSTM-AGAM-DETOX V3 probe agam-detox-1M18	-0.326229	0.472823	down	-0.0498597	0.277742	down	-0.135684	0.0407164	down	-0.576504	0.428012	up	0.109947	0.252062	down	-0.461817	0.247842	down	-0.0715092	0.0230801	down	-0.661999		0.0626104	0.132417	up	0.057804	0.0998051	up	0.0674169
CUST_11843_PI422575199	AGAP008588-RA	AGAP008588	3R	13330840	13390088	nicotinic acetylcholine receptor alpha isoform b	0.946743	0.0078092	up	0.871795	0.138374	up	0.229694	0.0076882	up	1.53297	0.302736	up	0.182971	0.0316147	up	0.898402	0.0234314	up	0.415867	0.00828555	up	1.73173		-0.705961	0.425594	down	-0.0369348	0.00147742	down	-1.37499
CUST_2761_PI422575199	AGAP007213-RA	AGAP007213	2L	44367385	44367839	mitogen-activated protein-binding protein-interacting protein	-0.0878414	0.0603962	down	-0.233602	0.0171313	up	0.237877	0.0477075	down	-0.140729	0.481125	down	-0.0679412	0.106955	down	-0.296428	0.130721	up	0.128676	0.056493	down	-0.222844		-0.00488254	0.372739	up	0.0563334	0.353398	down	-0.0660985
CUST_2869_PI422575199	AGAP007316-RA	AGAP007316	2L	45318571	45321613	target of isoform c	0.04717	0.290291	up	0.187196	0.0283787	down	-0.740126	0.11571	up	0.522025	0.428073	up	0.287141	0.361511	down	-0.116377	0.24937	down	-0.169512	0.0675806	up	0.599813		-0.078042	0.139257	down	-0.0617834	0.0585215	down	-0.0943005
CUST_2954_PI422575199	AGAP007396-RC	AGAP007396	2L	46297116	46312862	liquid facets	-0.259738	0.00634415	down	-0.2458	0.012331	down	-0.392082	0.0728555	up	0.172377	0.246401	down	-0.141878	0.0111715	down	-0.496127	0.0060672	down	-0.535245	0.193793	down	-0.0615518		-0.04508	0.0494055	down	-0.441469	0.0845956	up	0.351309
CUST_11473_PI422575199	AGAP008188-RA	AGAP008188	3R	6491076	6496591	AGAP008188-PA [Anopheles gambiae str. PEST]	0.185837	0.404182	up	0.14015	0.103013	up	0.240243	0.103693	up	0.134931	0.566369	down	-0.0180451	0.360904	down	-0.0750217	0.0869684	up	0.188762	0.0326481	up	0.485955		-0.0488066	0.233922	down	-0.0602096	0.329199	down	-0.0374037
CUST_2066_PI422575199	AGAP006581-RA	AGAP006581	2L	34265814	34267596	cysteine-rich venom	0.397028	0.361949	up	0.348631	0.122957	up	0.81205	0.106143	down	-0.430923	0.247126	down	-0.696675	0.317806	up	0.311445	0.108469	up	0.75887	0.156754	up	0.582098		-0.049329	0.416975	down	-0.0124839	0.097206	down	-0.086174
CUST_9768_PI422575199	AGAP011153-RA	AGAP011153	3L	18064553	18067659	AGAP011153-PA [Anopheles gambiae str. PEST]	0.178414	0.167045	up	0.561903	0.394413	down	-0.221897	0.284384	up	0.0445393	0.576781	up	0.0123516	0.0388462	up	0.969096	0.170421	down	-0.393892	0.255391	up	0.110732		-0.0310562	0.383216	up	0.0140868	0.0649412	down	-0.0761992
CUST_8897_PI422575199	AGAP013382-RA	AGAP013382	X	8806674	8807141	galactose-specific c-type lectin	-0.052764	0.085866	down	-0.450774	0.447124	up	0.0808907	0.250651	up	0.0684219	0.401116	down	-0.364987	0.252488	down	-0.396414	0.276856	up	0.143436	0.108315	up	0.237855		-0.04446	0.351195	down	-0.0268346	0.184504	down	-0.0620853
CUST_1404_PI422575199	AGAP005933-RA	AGAP005933	2L	23851561	23853600	n essential	0.551298	0.394894	down	-0.072144	0.360867	down	-0.107881	0.0131372	up	1.97332	0.599257	up	0.0050665	0.272118	down	-0.246715	0.244112	down	-0.197556	0.0172149	up	1.95876		0.367265	0.405993	up	0.0567849	0.0154423	up	0.677745
CUST_2487_PI422575199	AGAP006965-RA	AGAP006965	2L	40281223	40285900	lethal 76bdm	0.0429232	0.437051	down	-0.0243001	0.464122	up	0.0106675	0.0056044	up	0.47586	0.151364	down	-0.165975	0.154428	down	-0.198272	0.0614777	down	-0.184031	0.0912436	up	0.177615		-0.288791	0.0503197	down	-0.232208	0.0165305	down	-0.345373
CUST_5300_PI422575199	AGAP003176-RA	AGAP003176	2R	33566755	33571242	ascorbate transporter	0.11189	0.361705	down	-0.0995817	0.0184228	up	0.460423	0.182156	up	0.086611	0.13481	down	-0.0866979	0.180971	down	-0.177703	0.0421984	up	0.3991	0.28658	up	0.00249241		-0.118627	0.0146233	down	-0.70449	0.0468363	up	0.467236
CUST_9400_PI422575199	AGAP010757-RA	AGAP010757	3L	9872823	9875474	lines_drome ame: full=protein lines	-0.334831	0.343367	down	-0.212256	0.43558	down	-0.0748687	0.031011	down	-0.620726	0.587428	down	-0.0187037	0.361992	down	-0.0384799	0.196602	down	-0.112459	0.013309	down	-0.950195		0.0477843	0.472207	up	0.000679295	0.0477113	up	0.0948892
CUST_8217_PI422575199	AGAP000951-RC	AGAP000951	X	18328709	18330466	protein c20orf11	0.385676	0.0203861	up	0.66543	0.237138	down	-0.152916	0.161024	up	0.0853806	0.151065	up	0.396615	0.002937	up	1.00775	0.0318125	up	0.230505	0.0138833	up	0.47791		0.0739432	0.00462665	up	0.540505	0.0121221	down	-0.392619
CUST_13775_PI422575199	AGAP012650-RA	AGAP012650	UNKN	22414748	22415609	fibrinogen and fibronectin	-0.0347688	0.214846	down	-0.140846	0.405687	up	0.0511115	0.202025	up	0.0627274	0.46045	down	-0.123315	0.131223	down	-0.828457	0.331885	down	-0.0604237	0.0684432	up	0.707275		-0.0467541	0.355247	down	-0.0340368	0.257627	down	-0.0594713
CUST_13820_PI422575199	AGAP012701-RA	AGAP012701	UNKN	24203571	24204809	anopheles gambiae pest agap012701-pa	2.52016	0.0102656	up	2.18484	0.0120342	up	2.41682	0.0138446	up	3.68998	0.371887	down	-1.47696	0.134168	up	2.00565	0.0451797	up	2.39742	0.0761513	up	2.42626		-0.0312263	0.376873	down	-0.0282361	0.354278	down	-0.0342165
CUST_10784_PI422575199	AGAP012229-RA	AGAP012229	3L	39156547	39157938	mof	-0.658289	0.00616151	down	-0.591682	0.0059025	down	-0.446144	0.0053812	down	-0.974856	0.582604	down	-0.00988988	0.0160262	down	-0.511457	0.00534081	down	-0.517138	0.00592667	down	-0.908458		0.214992	0.0780435	up	0.173145	0.0285672	up	0.25684
CUST_12075_PI422575199	AGAP008842-RA	AGAP008842	3R	19307893	19344645	isoform b	0.93552	0.440469	down	-0.0461836	0.00103146	up	1.31059	0.00675244	up	1.88715	0.407582	down	-0.246392	0.117309	down	-0.294821	0.00441069	up	1.00683	0.00826446	up	1.74955		-0.791764	0.000838414	down	-1.21293	0.0199269	down	-0.370594
CUST_8909_PI422575199	AGAP000512-RB	AGAP000512	X	9067175	9086241	transcriptional enhancer factor tef-1	-0.44142	0.0350125	down	-0.582905	0.0349433	down	-0.45234	0.0604427	down	-0.427262	0.407143	up	0.109792	0.121758	down	-0.541311	0.0744212	down	-0.367938	0.102528	down	-0.276763		-0.0709669	0.0656171	down	-0.266786	0.22972	up	0.124853
CUST_6128_PI422575199	AGAP003814-RA	AGAP003814	2R	43726807	43728114	ptpla domain protein	0.11125	0.00556116	down	-0.609025	0.276054	up	0.0994784	0.00577289	up	1.07058	0.427852	down	-0.154427	0.0311386	down	-0.74287	0.273497	down	-0.0579778	0.0198641	up	0.907315		-0.0537784	0.0123452	down	-0.361717	0.0346971	up	0.25416
DETOX_304_PI422610884	AGAP002196-RA	AGAP002196	2R	17484030	17485823	CYP325G1 - Cytochrome P450 monooxygenase; target probed by LSTM-AGAM-DETOX V3 probe agam-detox-1I4	0.0938581	0.488061	up	0.0266085	0.0187164	up	0.694298	0.030841	up	0.636317	0.142137	down	-0.576793	0.062754	down	-0.53035	0.201995	down	-0.109755	0.200615	down	-0.15397		0.00129578	0.301864	up	0.0253454	0.321402	down	-0.0227538
CUST_7550_PI422575199	AGAP001723-RA	AGAP001723	2R	8931913	8933709	carboxylesterase	0.944533	0.23857	down	-0.11354	0.473833	down	-0.0143205	0.266836	up	0.0290194	0.318692	up	1.70707	0.128125	up	2.37826	0.0925037	up	1.95415	0.134381	up	1.43363		-0.0359491	0.388835	down	-0.0248655	0.30326	down	-0.0470327
CUST_5542_PI422575199	AGAP003383-RA	AGAP003383	2R	37191409	37192172	cuticle protein	0.196534	0.33307	down	-0.556552	0.0907675	up	0.606172	0.262013	down	-0.143877	0.502869	down	-0.313408	0.392973	down	-0.0746709	0.0566913	up	0.780925	0.0858879	up	0.567209		-0.059702	0.44353	up	0.0132547	0.143595	down	-0.132659
DETOX_664_PI422610884	AGAP009342-RA	AGAP009342	3R	31556477	31558957	GSTU3 - Glutathion S-transferase; target probed by LSTM-AGAM-DETOX V3 probe agam-detox-1N23	-0.721744	0.405163	up	0.137962	0.320986	down	-0.39135	0.00951471	down	-1.41702	0.102673	down	-0.823758	0.116559	down	-0.643139	0.0945188	down	-0.409394	0.00950448	down	-1.60752		0.0303756	0.31009	up	0.0233123	0.208666	up	0.0374388
CUST_1790_PI422575199	AGAP006275-RA	AGAP006275	2L	29082536	29083876	hemolymph protein	-0.957419	0.0179138	down	-0.52884	0.30961	up	0.167414	0.0054651	down	-2.13461	0.495246	down	-0.164576	0.0796974	down	-0.703002	0.219446	down	-0.0649125	0.00977546	down	-2.48056		0.894885	0.0922282	up	0.96588	0.124802	up	0.82389
CUST_1662_PI422575199	AGAP006164-RA	AGAP006164	2L	27442070	27443469	rad51-like 3 ( cerevisiae)	-0.428058	0.396038	up	0.161063	0.494673	down	-0.00465921	0.0108347	down	-1.4292	0.420063	up	0.147873	0.39366	up	0.0372309	0.320529	down	-0.0512122	0.0129466	down	-1.28157		0.0230826	0.363875	up	0.0285181	0.408752	up	0.0176471
CUST_12322_PI422575199	AGAP009089-RA	AGAP009089	3R	25526422	25527179	AGAP009089-PA [Anopheles gambiae str. PEST]	0.20661	0.514102	up	0.0126718	0.389525	down	-0.261289	0.138694	up	0.500559	0.295639	up	0.417394	0.179815	up	0.666184	0.230293	down	-0.298673	0.120916	up	0.620206		0.0442197	0.169616	up	0.0642913	0.361064	up	0.0241482
CUST_11000_PI422575199	AGAP011294-RA	AGAP011294	3L	20627828	20628236	defensin	-0.477341	0.314258	up	0.133395	0.456633	up	0.0363891	0.0445984	down	-0.943953	0.157808	down	-0.410341	0.269249	down	-0.132433	0.0546993	down	-0.462603	0.013342	down	-1.49484		-0.335328	0.0888383	down	-0.732832	0.440232	up	0.0621768
CUST_10276_PI422575199	AGAP011694-RA	AGAP011694	3L	31480770	31484370	mgc79653 protein	-0.580526	0.30285	up	0.347733	0.0914623	down	-0.712831	0.00736237	down	-1.62203	0.408864	down	-0.240404	0.337767	down	-0.295146	0.0790552	down	-0.467313	0.0145139	down	-0.733572		0.0418867	0.160352	up	0.15544	0.326879	down	-0.071667
CUST_10945_PI422575199	AGAP012390-RA	AGAP012390	3L	41693522	41695667	isoform b	-0.388044	0.0526229	down	-0.489189	0.00860673	up	0.673887	0.0893892	down	-0.537524	0.285234	down	-0.564242	0.0871404	down	-0.994442	0.321538	up	0.0853735	0.074612	down	-1.06637		-0.260499	0.0215014	down	-0.258515	0.0206375	down	-0.262483
CUST_11135_PI422575199	AGAP007840-RA	AGAP007840	3R	1789009	1789404	lim domain transcription factor	-0.554615	0.270618	down	-0.240464	0.320196	down	-0.257226	0.101984	down	-0.586378	0.467557	down	-0.0923816	0.381703	down	-0.0675724	0.0724674	down	-0.641287	0.0165763	down	-1.53477		-0.0127566	0.373621	up	0.0181721	0.219623	down	-0.0436852
CUST_9558_PI422575199	AGAP010930-RA	AGAP010930	3L	13331490	13337067	triacylglycerol lipase	0.135975	0.330962	down	-0.0819228	0.110234	up	0.652186	0.16121	up	0.500549	0.380284	down	-0.173679	0.220887	down	-0.236193	0.211218	up	0.117706	0.203694	down	-0.136477		-0.0271176	0.401724	down	-0.0210352	0.355094	down	-0.0332001
CUST_2578_PI422575199	AGAP007052-RA	AGAP007052	2L	41877979	41880758	polypeptide of 976	0.53551	0.513641	up	0.0126418	0.0588754	up	1.08946	0.144204	down	-0.531661	0.226638	up	0.391944	0.212185	up	0.562293	0.00445256	up	1.63674	0.0833343	up	0.443594		0.0446251	0.285864	up	0.0476673	0.311821	up	0.0415829
DETOX_486_PI422610884	AGAP008219-RA	AGAP008219	3R	6976501	6978142	CYP6Z1 - Cytochrome P450 monooxygenase; target probed by LSTM-AGAM-DETOX V3 probe agam-detox-1F4; alternative detox probe for AG_DETOX_P162	0.462035	0.0704257	up	0.148046	0.000834479	up	1.27897	0.0241171	up	0.290878	0.346445	down	-0.246212	0.325292	down	-0.0829293	0.00731649	up	0.950077	0.160122	up	0.187167		1.03852	0.0527353	up	0.429652	0.00120742	up	1.64738
CUST_6865_PI422575199	AGAP013088-RA	AGAP013088	2R	54495558	54499456	AGAP013088-PA [Anopheles gambiae str. PEST]	-0.912992	0.15497	up	0.390694	0.0805923	down	-0.763294	0.0648359	down	-1.28829	0.315604	down	-0.712625	0.147125	down	-0.532592	0.0134247	down	-1.50524	0.0141489	down	-1.77923		-0.00190008	0.456625	up	0.00304571	0.432023	down	-0.00684586
CUST_4493_PI422575199	AGAP002645-RA	AGAP002645	2R	24944159	24959244	septin	0.541977	0.0106713	up	0.597457	0.167375	down	-0.06637	0.00728781	up	0.9432	0.188278	up	0.210682	0.00482825	up	0.772894	0.28832	up	0.0376126	0.00902093	up	0.967069		-0.167097	0.159087	down	-0.280079	0.416582	down	-0.0541154
CUST_12229_PI422575199	AGAP008994-RA	AGAP008994	3R	22823121	22826096	serine protease	0.191054	0.115228	up	0.489949	0.319443	up	0.1499	0.0698135	down	-0.475329	0.321519	up	0.226234	0.0907032	up	0.725351	0.0548625	up	0.758736	0.151891	down	-0.502285		-0.0109602	0.4589	up	0.00292664	0.319404	down	-0.0248471
CUST_8049_PI422575199	AGAP001493-RA	AGAP001493	X	1646371	1647834	pox meso	0.498161	0.116762	up	0.548252	0.342565	down	-0.241765	0.0525679	up	1.12145	0.523724	up	0.0818935	0.0965266	up	0.46617	0.294053	up	0.0722879	0.027839	up	1.02257		-0.131813	0.389043	down	-0.0196666	0.00735086	down	-0.243959
CUST_4469_PI422575199	AGAP002627-RA	AGAP002627	2R	24328431	24329612	s-formylglutathione hydrolase	-1.09378	0.0167597	down	-0.762673	0.0079252	down	-0.748953	0.0056044	down	-0.967863	0.15534	down	-0.488142	0.0309992	down	-1.14141	0.0307907	down	-1.36108	0.00492203	down	-1.58069		0.111281	0.263952	up	0.0617699	0.0586864	up	0.160793
CUST_2006_PI422575199	AGAP006523-RA	AGAP006523	2L	33835733	33837068	salivary gland secretion	0.0877765	0.165397	up	0.551963	0.454912	up	0.0843978	0.120009	down	-0.223655	0.574242	down	-0.0496546	0.1848	up	0.551625	0.351959	down	-0.0119979	0.135974	down	-0.425673		-0.0121144	0.452062	up	0.00386881	0.284725	down	-0.0280976
CUST_10024_PI422575199	AGAP011427-RA	AGAP011427	3L	24494750	24549657	serine proteinase	-0.289617	0.270593	down	-0.2907	0.156278	up	0.288667	0.132371	down	-0.236174	0.52177	down	-0.0679643	0.193834	down	-0.193044	0.323288	up	0.0368682	0.0261072	down	-1.34332		0.0262501	0.334338	up	0.0463794	0.458534	up	0.00612076
CUST_5313_PI422575199	AGAP003215-RA	AGAP003215	2R	33995894	33997418	26s protease regulatory subunit 4	0.551822	0.00441001	up	1.16722	0.00944296	up	1.01181	0.01445	down	-0.826059	0.256534	up	0.331923	0.0149544	up	1.18256	0.00185657	up	1.26464	0.0443548	down	-0.489236		0.588161	0.0224196	up	0.887689	0.221358	up	0.288634
CUST_104_PI422575199	AGAP004761-RA	AGAP004761	2L	3127125	3131071	multiple wing hairs	-0.275051	0.274983	down	-0.471819	0.448492	down	-0.185232	0.290552	down	-0.0655186	0.565077	down	-0.0326458	0.403747	down	-0.051215	0.178733	down	-0.445311	0.178307	down	-0.431212		-0.0350951	0.0888141	down	-0.0437441	0.201592	down	-0.0264461
CUST_10843_PI422575199	AGAP012288-RA	AGAP012288	3L	39796413	39798179	van gogh	0.0501765	0.0295623	up	0.70511	0.263081	up	0.129472	0.177092	down	-0.618481	0.419925	down	-0.302187	0.0588054	up	0.921568	0.27743	up	0.0442084	0.0576779	down	-0.880819		0.0123211	0.304152	up	0.0389758	0.416955	down	-0.0143336
CUST_6929_PI422575199	AGAP001501-RB	AGAP001501	2R	5689163	5690818	anterior fat body protein	0.0519035	0.313113	down	-0.0471686	0.0855261	down	-0.336588	0.0728555	up	0.407327	0.149924	up	0.14525	0.236361	up	0.0650761	0.161466	down	-0.214962	0.0762102	up	0.437736		0.11052	0.363467	up	0.128236	0.396505	up	0.0928045
CUST_2421_PI422575199	AGAP006902-RA	AGAP006902	2L	39754475	39757719	---NA---	0.931102	0.0802108	up	0.619398	0.191899	down	-0.209634	0.0094083	up	1.9779	0.360643	up	0.239113	0.0331368	up	0.856435	0.0720879	up	0.26589	0.0034757	up	2.07662		-0.0830128	0.115192	down	-0.0581681	0.0260012	down	-0.107857
CUST_1895_PI422575199	AGAP006414-RA	AGAP006414	2L	31609181	31611119	brain chitinase and chia	-0.0376487	0.00125442	up	2.12654	0.00704981	down	-0.926983	0.00412394	down	-1.60284	0.226553	up	0.298203	0.00163191	up	2.26979	0.0472924	down	-0.660989	0.00338905	down	-1.43141		-0.0100902	0.458139	down	-0.0679459	0.463783	up	0.0477655
CUST_12092_PI422575199	AGAP008860-RA	AGAP008860	3R	19859407	19860419	---NA---	0.222974	0.462771	up	0.0455451	0.410965	down	-0.261692	0.0310553	up	0.742128	0.374623	down	-0.110435	0.33946	up	0.04028	0.0657297	up	0.273483	0.0271666	up	0.4981		-0.0246413	0.200929	down	-0.0396463	0.412955	down	-0.00963638
CUST_11726_PI422575199	AGAP008462-RA	AGAP008462	3R	10903959	10904552	cuticular protein 16 from low complexity family (agap008453-pa)	-0.0633325	0.428812	up	0.0799672	0.224032	down	-0.170716	0.0555212	down	-0.256297	0.552492	up	0.0309115	0.138823	up	0.208501	0.316624	down	-0.0197064	0.0445636	down	-0.221744		0.0294591	0.173537	up	0.0884736	0.376368	down	-0.0295555
CUST_2443_PI422575199	AGAP006924-RA	AGAP006924	2L	40059121	40059696	dynactin subunit 6	-0.109555	0.0816905	down	-0.299331	0.150508	up	0.192443	0.00796418	down	-0.232847	0.539212	up	0.0240496	0.129756	down	-0.263928	0.0986117	up	0.0993589	0.0607258	down	-0.153027		0.0321302	0.465222	up	0.00496271	0.332822	up	0.0592976
CUST_2186_PI422575199	AGAP006678-RA	AGAP006678	2L	36659371	36664972	cyclin t	0.485934	0.0381725	down	-0.595479	0.0579997	down	-0.596462	0.00611336	up	2.83044	0.575169	down	-0.0298128	0.0202846	down	-0.675234	0.038276	down	-0.56412	0.00651645	up	2.51646		0.421592	0.306079	up	0.152481	0.0231399	up	0.690703
CUST_3141_PI422575199	AGAP007588-RA	AGAP007588	2L	48031046	48032683	glucosyl glucuronosyl transferases	0.719804	0.00549013	up	0.930074	0.000485182	up	1.10354	0.0432215	up	0.319762	0.388046	down	-0.2484	0.0391618	up	0.653221	0.00445968	up	0.963229	0.100439	up	0.348996		0.592458	0.013693	up	0.642072	0.0223633	up	0.542844
CUST_11404_PI422575199	AGAP008115-RA	AGAP008115	3R	5862294	5868282	AGAP008115-PA [Anopheles gambiae str. PEST]	1.03463	0.0130069	up	0.427836	0.000819926	up	0.821503	0.00550623	up	2.11657	0.253974	down	-0.203894	0.266769	up	0.100354	0.0124745	up	0.603351	0.00373822	up	2.13815		-0.302149	0.0418677	down	-0.243054	0.013414	down	-0.361245
CUST_6462_PI422575199	AGAP004081-RA	AGAP004081	2R	49516120	49517817	zinc finger protein 25	-0.360857	0.0193858	down	-0.563849	0.0179913	down	-0.244706	0.024916	down	-0.375913	0.111032	up	0.192105	0.0512957	down	-0.447036	0.0648755	down	-0.224332	0.0396729	down	-0.309305		0.0422034	0.218304	down	-0.0624855	0.0457959	up	0.146892
DETOX_170_PI422610884	AGAP011916-RA	AGAP011916	3L	34990696	35045094	COEB6582 - Putative carboxylesterase	0.0115686	0.478754	up	0.0257108	0.430567	up	0.0451588	0.154508	up	0.12344	0.359337	down	-0.193611	0.167995	down	-0.188648	0.0746744	up	0.165807	0.260449	down	-0.102057		-0.0355657	0.362869	down	-0.0408572	0.393852	down	-0.0302741
CUST_12078_PI422575199	AGAP008845-RA	AGAP008845	3R	19386471	19387349	zinc finger protein	0.120674	0.0294149	up	0.656477	0.351656	up	0.254206	0.242196	down	-0.147288	0.583958	down	-0.030865	0.053108	up	1.01103	0.190692	down	-0.350317	0.0172641	down	-0.700063		0.0143394	0.419587	down	-0.0144252	0.295302	up	0.0431041
CUST_5466_PI422575199	AGAP003315-RA	AGAP003315	2R	35837309	35839257	tryptophanyl-trna synthetase	-0.303668	0.202879	up	0.0600045	0.000789404	down	-0.694066	0.00473787	down	-0.380758	0.179046	up	0.13064	0.0468405	up	0.143585	0.00234096	down	-0.640737	0.0157378	down	-0.310039		0.142016	0.0763044	up	0.195944	0.254147	up	0.0880874
CUST_4298_PI422575199	AGAP002514-RA	AGAP002514	2R	22175893	22177036	AGAP002514-PA [Anopheles gambiae str. PEST]	-0.541184	0.493541	down	-0.0395667	0.00177686	down	-0.989918	0.0384279	down	-1.37659	0.144891	up	0.734244	0.172473	up	0.473385	0.0797702	down	-0.416755	0.0554259	down	-0.897664		0.397111	0.00146664	up	0.44411	0.00271624	up	0.350112
CUST_11163_PI422575199	AGAP007869-RA	AGAP007869	3R	2393397	2394486	fgf receptor activating protein	-0.62257	0.128299	down	-0.324018	0.0902242	down	-0.423934	0.0202486	down	-1.21036	0.357966	up	0.28591	0.321023	down	-0.118029	0.0192035	down	-0.486023	0.00704721	down	-1.17305		0.121353	0.296542	up	0.0548049	0.0436971	up	0.187901
DETOX_548_PI422610884	AGAP004247-RB	AGAP004247	2R	53207112	53209347	GPX2B - Glutathione dependent peroxidase; target probed by LSTM-AGAM-DETOX V3 probe agam-detox-1O20	0.042475	0.114089	up	0.225907	0.00337801	up	0.180201	0.0386225	down	-0.167745	0.49584	down	-0.0609584	0.293415	up	0.120008	0.234172	up	0.080397	0.124458	down	-0.183919		0.292974	0.0192692	up	0.353862	0.0607713	up	0.232085
CUST_13282_PI422575199	AGAP010056-RA	AGAP010056	3R	48468803	48473896	beta-hexosaminidase b	-1.19139	0.151468	down	-0.321083	0.00877098	down	-0.781772	0.00716266	down	-1.40479	0.184475	down	-0.811315	0.0144059	down	-1.09368	0.0023073	down	-1.59975	0.0105464	down	-1.94727		1.19339	0.011175	up	1.34013	0.0231927	up	1.04664
CUST_8128_PI422575199	AGAP000879-RA	AGAP000879	X	16665773	16671544	yellow protein	-0.1585	0.207922	down	-0.767123	0.102549	up	0.837747	0.0564612	down	-1.23254	0.419699	up	0.432447	0.331672	down	-0.152136	0.0181862	up	1.53635	0.0582005	down	-1.1733		0.28556	0.00386512	up	0.320029	0.00787699	up	0.251091
CUST_2170_PI422575199	AGAP006664-RA	AGAP006664	2L	36438049	36438799	AGAP006664-PA [Anopheles gambiae str. PEST]	-0.207607	0.47456	up	0.0939907	0.372699	down	-0.240534	0.221825	down	-0.199369	0.559151	down	-0.0414678	0.297994	up	0.248801	0.107197	down	-0.655222	0.144596	down	-0.493309		0.183827	0.295757	up	0.157534	0.233705	up	0.21012
CUST_145_PI422575199	AGAP004800-RA	AGAP004800	2L	3729952	3733779	viral a-type inclusion protein	-0.275597	0.0182417	down	-0.356935	0.477363	down	-0.0230493	0.0784705	down	-0.299994	0.386241	up	0.118034	0.12605	down	-0.434936	0.114011	down	-0.152159	0.0296961	down	-0.386511		0.19874	0.0703692	up	0.0749347	0.00122333	up	0.322546
CUST_300_PI422575199	AGAP004942-RA	AGAP004942	2L	6377641	6425024	mushroom-body isoform a	0.378994	0.0595803	up	0.265702	0.0191486	up	0.479635	0.016176	up	0.86647	0.445187	down	-0.140181	0.324866	down	-0.0519111	0.336439	up	0.0113259	0.0304505	up	0.702739		-0.140332	0.244931	down	-0.0826268	0.058238	down	-0.198038
CUST_7699_PI422575199	AGAP000565-RB	AGAP000565	X	10021943	10032881	thioredoxin reductase	0.271669	0.0154738	up	0.450907	0.0182741	down	-0.297969	0.0511694	up	0.357708	0.285234	up	0.29123	0.013363	up	0.639418	0.23389	down	-0.0548153	0.0226525	up	0.534765		0.182393	0.0930376	up	0.253145	0.277792	up	0.111642
CUST_1385_PI422575199	AGAP005915-RA	AGAP005915	2L	23645145	23647429	cg10064 cg10064-pa	0.10615	0.506667	down	-0.0109573	0.445893	up	0.0416525	0.0509466	up	0.2392	0.358705	down	-0.213688	0.392576	down	-0.0179135	0.0925037	up	0.170804	0.174883	up	0.214111		-0.0186978	0.424953	down	-0.0145263	0.393852	down	-0.0228693
CUST_11798_PI422575199	AGAP008536-RA	AGAP008536	3R	12132463	12136365	phosphatase type 2c	-0.0423351	0.120775	down	-0.363451	0.214158	down	-0.316641	0.177459	up	0.219524	0.499665	up	0.178515	0.345548	down	-0.237872	0.325433	down	-0.0881572	0.142055	up	0.532587		-0.291078	0.167175	down	-0.343325	0.252525	down	-0.238832
CUST_9567_PI422575199	AGAP010939-RA	AGAP010939	3L	13486023	13510619	atg5	-0.241062	0.0745619	down	-0.342721	0.403279	up	0.0778974	0.0225135	down	-0.436231	0.343875	down	-0.159584	0.0258462	down	-0.390798	0.30276	down	-0.0378	0.0127137	down	-0.316717		-0.0657335	0.00191756	down	-0.224966	0.0246794	up	0.0934989
DETOX_160_PI422610884	AGAP006727-RA	AGAP006727	2L	37292956	37295276	COEAE6G - Carboxylesterase; target probed by LSTM-AGAM-DETOX V3 probe agam-detox-1K10	1.53906	0.000741381	up	1.72204	0.000496202	up	1.1744	0.00613888	up	1.35691	0.294954	up	0.231039	0.00788437	up	1.83011	0.00167639	up	1.52586	0.0114076	up	1.62502		-0.140419	0.453558	down	-0.0117152	0.0538768	down	-0.269123
CUST_11362_PI422575199	AGAP008072-RA	AGAP008072	3R	5067619	5085292	nadph oxidase 5	-0.0140311	0.373536	down	-0.172437	0.230735	up	0.318253	0.15339	down	-0.564518	0.193832	up	0.367716	0.360613	up	0.0990245	0.092676	up	0.437259	0.221733	down	-0.201769		0.0044921	0.244306	up	0.0240208	0.334421	down	-0.0150366
CUST_10362_PI422575199	AGAP011779-RA	AGAP011779	3L	33239273	33241943	AGAP011779-PA [Anopheles gambiae str. PEST]	0.680973	0.403842	up	0.125621	0.175566	up	0.273739	0.0239546	up	0.94616	0.151525	up	0.39906	0.0380928	up	0.561201	0.00800014	up	0.647625	0.00977543	up	1.53149		-0.260842	0.339702	up	0.0943809	0.0145884	down	-0.616065
CUST_5946_PI422575199	AGAP013100-RA	AGAP013100	2R	41919446	41920250	AGAP013100-PA [Anopheles gambiae str. PEST]	0.521777	0.188854	up	0.784087	0.351656	up	0.165302	0.101435	up	0.348361	0.533118	down	-0.181398	0.302293	down	-0.103923	0.0386282	up	1.001	0.0704812	up	0.93583		0.0108035	0.421295	up	0.0151908	0.453448	up	0.0064161
DETOX_501_PI422610884	AGAP012292-RA	AGAP012292	3L	39814231	39816748	CYP9J4 - Cytochrome P450 monooxygenase; target probed by LSTM-AGAM-DETOX V3 probe agam-detox-1I14; alternative detox probe for AG_DETOX_P167	-0.221739	0.0009912	up	1.00149	0.00230058	down	-0.424165	0.014272	down	-0.465871	0.0442183	down	-0.513265	0.00837864	up	0.422525	0.0032459	down	-0.956153	0.0222374	down	-0.908268		1.33354	0.00205574	up	1.34312	0.00213625	up	1.32397
CUST_8329_PI422575199	AGAP001036-RA	AGAP001036	X	19935927	19937664	cg3004-pa	0.00282384	0.183661	up	0.242476	0.448319	down	-0.103884	0.182999	down	-0.304858	0.517344	up	0.0685862	0.278898	up	0.243283	0.0540976	down	-0.203649	0.069495	up	0.143574		0.130616	0.0539924	up	0.157392	0.130188	up	0.103841
CUST_4055_PI422575199	AGAP013359-RA	AGAP013359	2R	19949335	19950027	AGAP013359-PA [Anopheles gambiae str. PEST]	1.66063	0.00446844	up	1.08297	0.00404494	down	-1.97893	0.00308379	up	6.37069	0.360636	down	-0.390729	0.0875597	up	0.702257	0.000514509	down	-1.66792	0.00262551	up	5.45471		0.658195	0.0250812	up	0.709919	0.0390421	up	0.606471
CUST_2228_PI422575199	AGAP006718-RA	AGAP006718	2L	37153063	37158486	glutamate transporter	0.0539042	0.443621	up	0.0801841	0.156421	down	-0.26948	0.106369	up	0.543792	0.368038	down	-0.20371	0.28383	down	-0.120204	0.0361166	down	-0.425697	0.0923804	up	0.51483		-0.0908423	0.103561	down	-0.209876	0.422944	up	0.0281912
CUST_1923_PI422575199	AGAP006441-RA	AGAP006441	2L	32021872	32036234	gtp cyclohydrolase i	0.355608	0.00117995	up	1.30796	0.102157	up	0.509562	0.00380977	down	-0.944011	0.359533	up	0.167073	0.00528939	up	1.53617	0.0554598	up	0.565308	0.0259967	down	-0.841341		0.159625	0.185823	up	0.404839	0.417974	down	-0.085588
CUST_7161_PI422575199	AGAP004559-RG	AGAP004559	2R	57595300	57600255	ras-related protein rab-11a	-0.270147	0.289594	down	-0.0860947	0.415231	up	0.0341209	0.0183155	down	-0.489572	0.305849	down	-0.154322	0.0141153	down	-0.262986	0.0261717	down	-0.133167	0.00465361	down	-0.683183		0.347104	0.00284886	up	0.346268	0.00280204	up	0.347939
CUST_2792_PI422575199	AGAP007243-RA	AGAP007243	2L	44515927	44517239	26s protease regulatory subunit	0.067251	0.507422	up	0.00649185	0.294077	up	0.0395511	0.0178318	down	-0.17792	0.313343	up	0.213802	0.120715	up	0.246299	0.0625671	up	0.267491	0.264771	up	0.0215926		0.0535099	0.0589524	up	0.531858	0.0975339	down	-0.424839
CUST_7643_PI422575199	AGAP003986-RB	AGAP003986	2R	47507141	47542532	tyrosine-protein kinase	0.695111	0.0599112	up	0.374974	0.106222	up	0.337005	0.00389626	up	1.37322	0.553274	up	0.0192505	0.0335225	up	0.326081	0.0369399	up	0.346973	0.00358688	up	1.41241		-0.384816	0.0141	down	-0.624065	0.260951	down	-0.145568
CUST_7064_PI422575199	AGAP004471-RA	AGAP004471	2R	56732011	56733549	nice-3 family member	-0.263417	0.0104575	down	-0.456116	0.49359	up	0.00475855	0.0114736	down	-0.23029	0.252492	down	-0.105029	0.0126937	down	-0.538308	0.212715	down	-0.0531028	0.00861474	down	-0.307443		-0.105113	0.156119	down	-0.118334	0.216114	down	-0.0918912
CUST_13556_PI422575199	AGAP008091-RA	AGAP008091	3R	5403364	5405361	mannose-binding protein-associated serine protease	-1.09449	0.00616151	down	-0.914329	0.287941	down	-0.186358	0.0093062	down	-1.38156	0.316981	down	-0.489078	0.0368527	down	-1.28648	0.0521678	down	-0.673291	0.00717619	down	-2.12492		-0.296226	0.000819195	down	-0.667704	0.175937	up	0.0752518
CUST_1921_PI422575199	AGAP006440-RA	AGAP006440	2L	31954985	31960962	AGAP006440-PA [Anopheles gambiae str. PEST]	0.0300768	0.259658	down	-0.127579	0.4261	down	-0.0944511	0.0899429	up	0.149715	0.433399	down	-0.139866	0.178206	down	-0.217616	0.231312	up	0.0695344	0.0298553	up	0.400857		-0.0472731	0.355371	down	-0.0345589	0.259311	down	-0.0599873
CUST_9439_PI422575199	AGAP010796-RA	AGAP010796	3L	10484116	10484370	isoform a	0.0345355	0.44881	up	0.0953193	0.256402	up	0.282643	0.235748	up	0.143757	0.369881	down	-0.210146	0.246715	down	-0.346625	0.268495	up	0.164355	0.233441	down	-0.132235		-0.0433149	0.207613	down	-0.0717867	0.424207	down	-0.014843
CUST_6612_PI422575199	AGAP004139-RA	AGAP004139	2R	50680828	50682277	AGAP004139-PA [Anopheles gambiae str. PEST]	-0.696027	0.0205191	down	-0.654082	0.205142	down	-0.173501	0.00919902	down	-1.05565	0.538212	down	-0.0639662	0.0423344	down	-0.864022	0.155969	down	-0.211046	0.0190608	down	-1.21786		0.206746	0.302506	up	0.109434	0.0785813	up	0.304058
CUST_12384_PI422575199	AGAP009155-RA	AGAP009155	3R	27699783	27700157	cg15130 cg15130-pa	0.357312	0.205612	up	0.225117	0.0102156	up	0.516744	0.0165365	up	0.528777	0.317721	down	-0.149946	0.415942	down	-0.00200346	0.0599866	up	0.399444	0.0498788	up	0.475796		0.223475	0.0364803	up	0.221021	0.0343942	up	0.225929
CUST_2399_PI422575199	AGAP006884-RA	AGAP006884	2L	39347620	39354291	golgin subfamily a member 4	-0.00658827	0.0237847	down	-0.302599	0.0659766	up	0.225498	0.0641073	up	0.168517	0.287962	down	-0.132589	0.0232323	down	-0.451182	0.353938	down	-0.00403159	0.00661267	up	0.324269		-0.0236329	0.448048	down	-0.00582025	0.258703	down	-0.0414454
CUST_10157_PI422575199	AGAP011562-RA	AGAP011562	3L	27759301	27764723	wd repeat-containing protein 35	-0.369657	0.269376	down	-0.377309	0.362334	up	0.267166	0.0103652	down	-1.78441	0.276772	up	0.604477	0.118349	up	0.544009	0.105702	up	0.46584	0.0240702	down	-1.33324		0.000750947	0.402252	up	0.00888134	0.415412	down	-0.00737944
CUST_9898_PI422575199	AGAP011301-RA	AGAP011301	3L	20702575	20703033	AGAP011301-PA [Anopheles gambiae str. PEST]	-0.177407	0.00270538	down	-0.370182	0.227402	down	-0.0741337	0.0513436	up	0.279196	0.156916	down	-0.288232	0.00185807	down	-0.610586	0.00258701	down	-0.369001	0.147241	up	0.0802646		-0.471835	0.0256551	down	-0.381955	0.00812754	down	-0.561714
CUST_3736_PI422575199	AGAP001232-RA	AGAP001232	2R	1745953	1747762	alpha- -mannosyltransferase alg2	-0.711637	0.272155	down	-0.0635683	0.00129348	down	-0.64837	0.00326791	down	-1.25492	0.402061	down	-0.0979206	0.161338	down	-0.219552	0.000202841	down	-0.768811	0.00291452	down	-1.31461		0.178229	0.0997129	up	0.281395	0.364242	up	0.0750632
CUST_2238_PI422575199	AGAP006726-RA	AGAP006726	2L	37291002	37292961	alpha-esterase	0.228399	0.00707951	up	0.617253	0.00588312	up	0.562686	0.228516	up	0.0692682	0.273038	down	-0.365894	0.220938	up	0.253671	0.120783	up	0.186326	0.130474	down	-0.318811		0.135604	0.00586616	up	0.404234	0.114354	down	-0.133026
CUST_7429_PI422575199	AGAP001621-RB	AGAP001621	2R	6967708	6969761	proline synthetase associated protein	0.0949279	0.00556116	up	0.338104	0.0120953	up	0.312517	0.081884	down	-0.218328	0.429492	down	-0.0865925	0.155934	up	0.181009	0.165195	up	0.182314	0.0930945	down	-0.22605		-0.738996	0.00435093	down	-0.484652	0.000810865	down	-0.993341
CUST_1596_PI422575199	AGAP006107-RA	AGAP006107	2L	26700133	26762606	triple functional trio	0.78617	0.00191398	up	1.05998	0.457673	down	-0.0461758	0.0146619	up	0.720199	0.0467792	up	0.47439	0.00096565	up	1.7141	0.0961125	up	0.366636	0.00990648	up	0.90229		0.140097	0.219738	up	0.425193	0.393109	down	-0.144998
CUST_4367_PI422575199	AGAP001287-RC	AGAP001287	2R	2476050	2498876	and pleckstrin domain-containing protein 2	0.0786228	0.205902	down	-0.134306	0.208324	up	0.12876	0.23034	down	-0.115474	0.504177	up	0.0748934	0.395819	up	0.0375917	0.107719	up	0.423747	0.228239	up	0.131419		-0.0169584	0.467305	down	-0.00274711	0.366065	down	-0.0311698
CUST_1363_PI422575199	AGAP005896-RA	AGAP005896	2L	23294510	23314550	t-box transcription factor tbx6	0.00147305	0.350135	down	-0.0957042	0.502006	up	0.00157873	0.18012	down	-0.140909	0.391414	up	0.417496	0.286752	up	0.0433231	0.306731	up	0.0668345	0.0958565	up	0.133715		-0.0400915	0.307435	down	-0.0327122	0.228872	down	-0.0474707
CUST_13582_PI422575199	AGAP012432-RA	AGAP012432	UNKN	465890	466427	uncharacterized fam18-like protein cg5021-like	-0.398563	0.00773284	down	-0.654716	0.00417584	up	0.559319	0.00954064	down	-0.455157	0.070167	down	-0.475299	0.00860955	down	-1.08292	0.188713	up	0.123407	0.00875777	down	-0.881309		-0.092228	0.0222277	down	-0.216628	0.363111	up	0.0321718
DETOX_783_PI422610884	AGAP000995-RA	AGAP000995	X	18984372	18985864	SP16082 - Serine protease; target probed by LSTM-AGAM-DETOX V3 probe agam-detox-2A2; alternative detox probe for AG_DETOX_P262	-0.472319	0.00409527	down	-0.340356	0.0141457	down	-0.367629	0.0135781	down	-0.554476	0.603741	down	-0.000279571	0.0667399	down	-0.408432	0.0123906	down	-0.466702	0.0263595	down	-0.696321		0.580511	0.0727999	up	0.44622	0.0209064	up	0.714803
CUST_13761_PI422575199	AGAP012634-RA	AGAP012634	UNKN	21823428	21826228	alkaline phosphatase	0.018841	0.212074	down	-0.124921	0.435991	up	0.0338642	0.0966269	up	0.138111	0.40145	down	-0.175155	0.195674	down	-0.179496	0.0505381	up	0.206302	0.274604	up	0.039186		-0.0305309	0.450002	down	-0.00931663	0.320004	down	-0.0517451
CUST_3538_PI422575199	AGAP001955-RB	AGAP001955	2R	12802213	12808232	n-acetylglucosaminyl-phosphatidylinositol de-n-acetylase	0.0517119	0.138509	up	0.130569	0.127914	up	0.137046	0.138966	up	0.0936603	0.257373	down	-0.144703	0.403927	up	0.00713657	0.323881	up	0.0115746	0.192199	down	-0.0697157		0.225103	0.00919665	up	0.30304	0.0691744	up	0.147166
CUST_12844_PI422575199	AGAP009622-RA	AGAP009622	3R	37142919	37146582	6-phosphofructo-2-kinase fructose- -biphosphatase 1	-0.728051	0.00185215	down	-0.699229	0.0107865	down	-0.792062	0.00636521	down	-0.813276	0.390374	up	0.131383	0.0506761	down	-0.452202	0.00318622	down	-0.691547	0.00909177	down	-0.919988		0.173369	0.436357	up	0.0359082	0.130877	up	0.31083
CUST_13855_PI422575199	AGAP012737-RA	AGAP012737	UNKN	26263829	26264797	testosterone-regulated protein rp2	-0.300763	0.0579512	down	-0.388529	0.0345362	down	-0.30518	0.0453014	down	-0.463242	0.367051	up	0.12596	0.212429	down	-0.128444	0.0117587	down	-0.204088	0.0366144	down	-0.315096		0.160808	0.0260866	up	0.133741	0.00947615	up	0.187875
CUST_6244_PI422575199	AGAP003897-RA	AGAP003897	2R	45689212	45690391	gene bobby sox protein	-0.377871	0.324819	down	-0.242833	0.360867	down	-0.139083	0.188355	down	-0.35608	0.4203	down	-0.184889	0.0427408	down	-0.691794	0.0635153	up	0.320454	0.014206	down	-1.15789		-0.042327	0.295425	down	-0.0426577	0.298401	down	-0.0419964
CUST_6920_PI422575199	AGAP004367-RA	AGAP004367	2R	55097834	55106555	0	-0.407073	0.355983	up	0.119807	0.49652	down	-0.00653901	0.0145814	down	-1.9973	0.513408	down	-0.154941	0.240497	down	-0.206014	0.150537	down	-0.263563	0.240525	down	-0.0888265		-0.353077	0.0142891	down	-0.629303	0.368399	down	-0.0768503
CUST_558_PI422575199	AGAP005162-RA	AGAP005162	2L	10820811	10847221	isoform b	0.693675	0.00784546	up	0.557863	0.0351356	up	0.233528	0.00388	up	1.24083	0.380568	down	-0.0941741	0.0220414	up	0.575098	0.041107	up	0.241004	0.00395157	up	1.31372		-0.0716052	0.469458	down	-0.00394188	0.21058	down	-0.139269
CUST_2606_PI422575199	AGAP007079-RA	AGAP007079	2L	42222524	42225679	AGAP007079-PA [Anopheles gambiae str. PEST]	0.999128	0.264062	up	0.517745	0.388133	up	0.240309	0.00486934	up	1.75715	0.402125	up	0.272731	0.146324	up	0.71994	0.0192334	up	1.58312	0.0909093	up	1.1765		-0.0200734	0.396522	down	-0.0238876	0.422843	down	-0.0162593
CUST_12738_PI422575199	AGAP009518-RA	AGAP009518	3R	35131422	35136776	AGAP009518-PA [Anopheles gambiae str. PEST]	-0.512057	0.00813954	down	-0.856596	0.476865	down	-0.0378982	0.271675	down	-0.0632176	0.384341	down	-0.430911	0.0864564	down	-1.14313	0.0884922	down	-0.672663	0.166491	down	-0.298838		-0.144014	0.00268759	down	-0.189109	0.018281	down	-0.0989188
CUST_9953_PI422575199	AGAP011355-RA	AGAP011355	3L	21691050	21722029	isoform b	0.0643546	0.411093	down	-0.21727	0.300614	down	-0.354844	0.283353	up	0.0958379	0.330526	down	-0.199963	0.273864	up	0.312039	0.325594	up	0.0670413	0.0204189	up	0.483324		-0.0399577	0.388064	down	-0.022221	0.234423	down	-0.0576944
CUST_5740_PI422575199	AGAP003544-RA	AGAP003544	2R	39358298	39359511	upf0361 protein c3orf37 homolog	-0.28162	0.00491506	down	-0.759468	0.054089	down	-0.230391	0.301146	down	-0.00356861	0.44768	up	0.116598	0.0650255	down	-0.579901	0.231312	down	-0.093236	0.277385	down	-0.0231554		0.239132	0.326352	down	-0.0901847	0.0122569	up	0.568449
CUST_12131_PI422575199	AGAP008897-RA	AGAP008897	3R	20507010	20513341	AGAP008897-PA [Anopheles gambiae str. PEST]	-0.136313	0.302446	up	0.328655	0.237764	down	-0.368813	0.250351	down	-0.212685	0.261852	up	0.548917	0.129898	up	0.436771	0.33013	up	0.0483993	0.00993076	down	-1.0502		-0.0293771	0.207814	down	-0.0298711	0.215749	down	-0.0288831
CUST_5688_PI422575199	AGAP003510-RA	AGAP003510	2R	38955991	38958318	AGAP003510-PA [Anopheles gambiae str. PEST]	0.290067	0.0233165	down	-0.360754	0.00754951	up	1.16393	0.0416303	up	0.699404	0.0910758	down	-0.605214	0.0179409	down	-0.97305	0.00489132	up	0.973028	0.0360501	up	0.237847		-0.0830722	0.0468131	down	-0.131747	0.321602	down	-0.0343977
CUST_11764_PI422575199	AGAP008501-RA	AGAP008501	3R	11343920	11345408	acyl-coa dehydrogenase	-0.0986937	0.320358	down	-0.0486097	0.384677	down	-0.0489854	0.0475297	down	-0.294073	0.50973	up	0.0717877	0.396194	down	-0.0229257	0.354392	down	-0.0101106	0.160056	down	-0.167458		0.53203	0.0426456	up	0.514234	0.0356463	up	0.549825
CUST_10440_PI422575199	AGAP011876-RA	AGAP011876	3L	34603158	34604510	zinc finger protein 277	-0.166341	0.0117488	down	-0.330796	0.0969921	down	-0.156458	0.0202486	down	-0.394018	0.100439	up	0.245003	0.381777	up	0.0174994	0.175324	up	0.0818878	0.0913674	down	-0.216161		0.232457	0.0555403	up	0.133842	0.00407404	up	0.331071
CUST_7207_PI422575199	AGAP013108-RA	AGAP013108	2R	5886158	5889107	AGAP013108-PA [Anopheles gambiae str. PEST]	-0.0708072	0.267518	up	0.340985	0.36205	up	0.151155	0.11452	down	-0.412958	0.360474	up	0.330136	0.288292	up	0.238274	0.340275	up	0.0453301	0.0607933	down	-0.787628		-0.0254801	0.253466	down	-0.0271665	0.281742	down	-0.0237938
CUST_3352_PI422575199	AGAP001189-RA	AGAP001189	2R	1034139	1169444	odorant-binding protein	-0.443214	0.145695	down	-0.214224	0.00526805	down	-0.433005	0.00735447	down	-0.422234	0.368046	down	-0.195822	0.222759	down	-0.321088	0.0125951	down	-0.64183	0.0233104	down	-0.626904		0.0221566	0.245993	down	-0.318055	0.215734	up	0.362369
CUST_5995_PI422575199	AGAP013180-RA	AGAP013180	2R	42418050	42419239	spindle b	-0.384763	0.177133	down	-0.218611	0.393744	down	-0.200605	0.140105	down	-0.556486	0.443565	up	0.186788	0.397022	down	-0.0351946	0.20694	down	-0.31193	0.0799444	down	-0.985752		0.054324	0.337632	up	0.0344485	0.179232	up	0.0741994
CUST_8876_PI422575199	AGAP000476-RA	AGAP000476	X	8271710	8275858	hypothetical protein AND_05715 [Anopheles darlingi]	0.413379	0.029889	up	0.539199	0.00217501	up	0.896824	0.162835	down	-0.229713	0.509422	down	-0.131408	0.112351	up	0.572277	0.0258485	up	0.8704	0.226668	down	-0.168714		0.0769393	0.00786021	up	0.432392	0.0291041	down	-0.278513
DETOX_257_PI422610884	AGAP004665-RA	AGAP004665	2R	60686982	60706109	CYP307A1 - Cytochrome P450 monooxygenase; target probed by LSTM-AGAM-DETOX V3 probe agam-detox-1G2	-0.492797	0.184122	up	0.461058	0.466601	up	0.0623769	0.0162042	down	-1.61462	0.552925	down	-0.128277	0.150127	up	0.43877	0.224668	down	-0.401075	0.00970653	down	-1.9033		0.0508495	0.273633	up	0.051589	0.279776	up	0.05011
CUST_12231_PI422575199	AGAP008996-RA	AGAP008996	3R	22873358	22874408	serine proteinase stubble	-0.0463099	0.505816	down	-0.0179288	0.434739	up	0.0350433	0.139875	up	0.116817	0.57636	up	0.0417445	0.303277	down	-0.391158	0.214229	up	0.168627	0.200241	down	-0.189259		-0.0678045	0.0663057	down	-0.118123	0.40339	down	-0.0174862
CUST_13941_PI422575199	AGAP012835-RA	AGAP012835	UNKN	33157225	33158034	zinc finger protein 58	-0.225724	0.401287	down	-0.159695	0.0600429	down	-0.716541	0.0521803	down	-0.264123	0.578789	down	-0.0249956	0.184579	down	-0.108462	0.0648288	down	-0.151796	0.260706	up	0.046271		0.126336	0.018232	up	0.139023	0.0326837	up	0.113649
CUST_2159_PI422575199	AGAP006656-RB	AGAP006656	2L	35819221	36184842	musashi homolog 2	0.559483	0.193056	up	0.363851	0.206818	up	0.354385	0.0156455	up	0.927674	0.560645	down	-0.024577	0.413128	up	0.00866327	0.0599865	up	0.561222	0.0191752	up	1.1411		-0.133432	0.424311	down	-0.0197995	0.0316714	down	-0.247064
CUST_9635_PI422575199	AGAP011020-RA	AGAP011020	3L	14572323	14572920	AGAP011020-PA [Anopheles gambiae str. PEST]	0.0251126	0.473811	down	-0.0256988	0.330193	down	-0.162629	0.277632	down	-0.0153625	0.511611	up	0.0502394	0.173567	down	-0.182936	0.173024	up	0.194592	0.0382923	up	0.342709		-0.0395943	0.411354	down	-0.0174027	0.230055	down	-0.0617858
CUST_13838_PI422575199	AGAP012719-RA	AGAP012719	UNKN	25060286	25060582	anopheles gambiae pest agap012719-pa	-0.553094	0.0125342	down	-0.95442	0.327995	down	-0.196491	0.0152975	down	-0.770939	0.340678	up	0.242759	0.0210122	down	-0.900522	0.324832	up	0.0327445	0.049294	down	-0.528939		0.0373591	0.265401	up	0.0388844	0.282469	up	0.0358339
CUST_7364_PI422575199	AGAP004668-RA	AGAP004668	2R	60786120	60786889	coiled-coil domain-containing protein 12	-0.0367146	0.020251	down	-0.339577	0.0299616	up	0.339417	0.165223	up	0.0633927	0.220959	down	-0.116425	0.020285	down	-0.420859	0.0269317	up	0.241091	0.0487463	down	-0.103753		-0.0563177	0.18152	down	-0.125103	0.448406	up	0.0124673
CUST_10290_PI422575199	AGAP011708-RA	AGAP011708	3L	31726594	31728247	retinal protein	0.389873	0.504926	up	0.005802	0.446999	down	-0.0251105	0.00504177	up	0.752308	0.12431	up	0.324194	0.110689	up	0.270262	0.0211902	up	0.277896	0.0049872	up	1.05808		-0.185241	0.0254416	down	-0.30694	0.323388	down	-0.0635426
CUST_3330_PI422575199	AGAP006741-RA	AGAP006741	2L	37675845	37695485	isoform d	0.833565	0.0341703	down	-0.262109	0.405055	up	0.117282	0.00330624	up	2.73811	0.539541	down	-0.0561679	0.0388833	down	-0.407759	0.307736	up	0.0635268	0.00221549	up	2.75234		0.242103	0.435876	down	-0.0497296	0.0845421	up	0.533935
CUST_4429_PI422575199	AGAP002601-RA	AGAP002601	2R	23818836	23820416	insulinoma-associated protein 1	0.273284	0.454439	up	0.2124	0.396767	up	0.36244	0.265892	up	0.218339	0.351843	down	-0.316874	0.20049	up	0.490777	0.109593	up	0.474019	0.192236	down	-0.118272		-0.017251	0.462479	down	-0.00378455	0.358729	down	-0.0307175
DETOX_306_PI422610884	AGAP002196-RA	AGAP002196	2R	17484030	17485823	CYP325G1 - Cytochrome P450 monooxygenase; target probed by LSTM-AGAM-DETOX V3 probe agam-detox-1I4; alternative detox probe for AG_DETOX_P102	0.234597	0.345368	up	0.307953	0.0174794	up	0.741719	0.0121584	up	0.992707	0.0910758	down	-0.611923	0.0469715	down	-0.61266	0.316831	up	0.0485103	0.236802	down	-0.0706458		-0.00794953	0.278514	up	0.0395579	0.202164	down	-0.0554569
CUST_8368_PI422575199	AGAP000131-RA	AGAP000131	X	2078637	2083702	protease m1 zinc metalloprotease	0.5146	0.0201636	up	0.272078	0.487675	down	-0.00722313	0.00455134	up	1.16815	0.518119	up	0.0526514	0.0934673	up	0.286071	0.231801	up	0.0534279	0.00875777	up	1.3151		-0.247987	0.158421	down	-0.221591	0.110353	down	-0.274382
CUST_9120_PI422575199	AGAP010453-RA	AGAP010453	3L	3871165	3872426	wd repeat protein 74	-0.569287	0.0118547	down	-0.399966	0.00907866	down	-0.596144	0.0046746	down	-1.08336	0.285002	up	0.203926	0.266255	down	-0.145912	0.0040176	down	-0.321307	0.0159545	down	-0.869039		0.859045	0.0141222	up	0.550192	0.00162747	up	1.1679
DETOX_481_PI422610884	AGAP008207-RA	AGAP008207	3R	6911447	6913071	CYP6Y2 - Cytochrome P450 monooxygenase; target probed by LSTM-AGAM-DETOX V3 probe agam-detox-1F9	0.248691	0.325341	down	-0.113008	0.00191486	up	1.36023	0.0901054	up	0.225244	0.188216	down	-0.510239	0.037544	down	-0.642782	0.0131563	up	0.841424	0.0876415	down	-0.178958		-0.0470671	0.423526	down	-0.016333	0.208123	down	-0.0778012
CUST_10373_PI422575199	AGAP011796-RA	AGAP011796	3L	33305046	33311689	equilibrative nucleoside transporter	-0.284777	0.371248	down	-0.214906	0.0810628	down	-0.349397	0.20048	down	-0.237414	0.304486	down	-0.354427	0.285054	down	-0.119958	0.169991	down	-0.525326	0.163202	down	-0.261661		-0.0322651	0.23166	down	-0.0822071	0.427494	up	0.0176769
CUST_2073_PI422575199	AGAP006584-RA	AGAP006584	2L	34272191	34272554	cysteine-rich venom	0.924806	0.126398	up	1.27715	0.318204	up	0.529322	0.0256027	up	4.15473	0.0326224	down	-2.12351	0.320555	down	-0.459055	0.0715202	down	-1.6899	0.100916	up	1.73658		-0.778833	0.083251	down	-0.368303	0.00312318	down	-1.18936
CUST_4823_PI422575199	AGAP002863-RA	AGAP002863	2R	28485262	28487080	carboxylesterase	0.588457	0.250046	up	0.653971	0.00622405	down	-2.08369	0.0269486	up	1.90526	0.290912	up	0.701669	0.0121287	up	1.03194	0.0258485	down	-0.676848	0.0309939	up	2.70011		0.442944	0.0621682	up	0.474049	0.085459	up	0.411839
CUST_11835_PI422575199	AGAP008576-RA	AGAP008576	3R	13249062	13250747	isoform a	0.509642	0.171024	up	0.588342	0.141717	up	0.600045	0.0235425	up	0.708081	0.573733	down	-0.00955082	0.121772	up	0.521823	0.32279	up	0.0586368	0.0806873	up	0.580921		-0.0763339	0.100721	down	-0.147443	0.462139	down	-0.00522507
CUST_6197_PI422575199	AGAP003871-RA	AGAP003871	2R	44723866	44790058	six sine homebox transcription factors	0.0744584	0.518326	down	-0.00176264	0.439588	up	0.0443159	0.164747	up	0.125338	0.563912	down	-0.0157928	0.0607613	down	-0.281123	0.0868565	up	0.164818	0.0314119	up	0.395164		-0.0641434	0.155209	down	-0.113311	0.435116	down	-0.0149758
CUST_6400_PI422575199	AGAP004007-RA	AGAP004007	2R	47826101	47826961	AGAP004007-PA [Anopheles gambiae str. PEST]	0.0686632	0.087532	up	0.489869	0.398534	up	0.221797	0.13683	down	-0.610953	0.294139	up	0.685287	0.269137	up	0.294792	0.286111	up	0.100043	0.256975	down	-0.0835683		0.31085	0.00333731	up	0.349369	0.00682091	up	0.272331
CUST_1446_PI422575199	AGAP005969-RA	AGAP005969	2L	24305987	24306501	adult cuticle	-0.627424	0.14494	down	-0.625414	0.18916	up	0.541897	0.0100252	down	-1.37344	0.556901	up	0.0461958	0.0231685	down	-0.859836	0.274627	up	0.101413	0.00502961	down	-1.54916		-0.108291	0.0289226	down	-0.147311	0.154361	down	-0.0692701
CUST_9575_PI422575199	AGAP010958-RA	AGAP010958	3L	13830846	13849498	tata-box-binding protein	-0.0699987	0.1627	up	0.393524	0.354856	up	0.29958	0.0289015	down	-0.801756	0.211578	up	0.516327	0.376941	up	0.0686806	0.349792	up	0.0105632	0.022631	down	-0.390584		0.0623748	0.0133346	up	0.137685	0.392903	down	-0.0129355
CUST_8676_PI422575199	AGAP000323-RA	AGAP000323	X	5721025	5732178	viral a-type inclusion protein	-0.401019	0.486625	down	-0.10004	0.434229	down	-0.276821	0.0847662	down	-1.09367	0.374835	up	0.395707	0.29597	up	0.476922	0.177909	down	-0.463501	0.0722482	down	-0.949001		0.00522974	0.436357	up	0.00776019	0.462401	up	0.00269929
CUST_5508_PI422575199	AGAP003356-RA	AGAP003356	2R	36679515	36681387	quaking related	-0.6427	0.00481288	down	-0.985703	0.407355	up	0.151431	0.0106615	down	-1.33514	0.351843	up	0.185663	0.0730229	down	-0.700078	0.241168	up	0.290721	0.0197034	down	-1.27743		0.111413	0.136454	down	-0.151133	0.0147839	up	0.373959
CUST_6358_PI422575199	AGAP001429-RB	AGAP001429	2R	4787207	4790047	AGAP001429-PB [Anopheles gambiae str. PEST]	-0.720861	0.48341	down	-0.0595984	0.369347	up	0.158606	0.00412394	down	-1.30672	0.555384	up	0.0844819	0.209235	down	-0.616095	0.124661	down	-0.555169	0.00690926	down	-1.94618		-0.0147326	0.446579	down	-0.00439251	0.293574	down	-0.0250727
CUST_6039_PI422575199	AGAP003740-RA	AGAP003740	2R	42810458	42812816	female sterile young arrest	0.169721	0.0345545	up	0.51279	0.0395983	down	-0.355258	0.0477075	down	-0.457967	0.175908	up	0.597314	0.040868	up	1.16573	0.180033	up	0.268045	0.239169	down	-0.115014		0.586302	0.00104672	up	0.824222	0.010637	up	0.348382
CUST_3771_PI422575199	AGAP002104-RA	AGAP002104	2R	15517130	15570258	sidestep protein	0.508185	0.116762	up	0.440893	0.311881	up	0.28585	0.0772611	up	0.655919	0.506144	up	0.108781	0.0929807	up	0.446087	0.0137068	up	0.246462	0.0191136	up	0.973899		0.000469378	0.227385	up	0.0380365	0.233145	down	-0.0370977
CUST_13977_PI422575199	AGAP012871-RA	AGAP012871	UNKN	35222596	35222803	histone h2b	-0.308984	0.448819	up	0.069448	0.0041596	down	-0.247033	0.0275713	down	-0.759989	0.571628	up	0.0700296	0.306826	up	0.300095	0.254761	down	-0.19408	0.0763654	down	-1.02235		1.13323	0.00156017	up	1.17176	0.00183269	up	1.09471
CUST_7588_PI422575199	AGAP001735-RA	AGAP001735	2R	9096569	9097790	protofilament ribbon protein	0.103551	0.292537	down	-0.0872649	0.290779	up	0.192721	0.181404	up	0.113026	0.331491	down	-0.228178	0.211897	down	-0.15999	0.0799928	up	0.264842	0.103728	up	0.297973		-0.0461654	0.256613	down	-0.0518703	0.306755	down	-0.0404605
CUST_11371_PI422575199	AGAP008081-RA	AGAP008081	3R	5230476	5234018	atp-dependent rna helicase a	-0.00118733	0.302446	down	-0.212018	0.477963	up	0.0670089	0.0087803	down	-0.881849	0.600672	up	0.00908341	0.207959	up	0.417413	0.166786	up	0.27076	0.171489	up	0.331561		-0.0136383	0.445699	down	-0.00639044	0.372908	down	-0.0208862
CUST_8242_PI422575199	AGAP000943-RA	AGAP000943	X	18254537	18268004	chloride intracellular channel	0.735758	0.0399779	up	0.425494	0.294734	down	-0.0705263	0.00301778	up	1.62343	0.395072	up	0.0990486	0.0220815	up	0.492985	0.15176	up	0.105759	0.00291452	up	1.83741		-0.120722	0.0110024	down	-0.632282	0.0440469	up	0.390838
CUST_4978_PI422575199	AGAP001329-RA	AGAP001329	2R	3094228	3094979	cuticular protein 18 from low complexity family (agap001329-pa)	1.01383	0.0976619	up	1.66403	0.371999	up	0.311603	0.0206634	up	1.36039	0.451193	down	-0.162521	0.0319269	up	1.00016	0.121626	up	0.382298	0.0228451	up	1.36451		-0.10853	0.396428	up	0.0691196	0.146857	down	-0.28618
CUST_11173_PI422575199	AGAP007878-RA	AGAP007878	3R	2456409	2458757	cg16798 cg16798-pa	0.25038	0.464784	down	-0.0960305	0.274309	up	0.162045	0.159387	down	-0.0609802	0.468785	down	-0.363536	0.411073	down	-0.0215443	0.112794	up	0.318077	0.0889422	up	1.20072		-0.0489998	0.355385	down	-0.0357842	0.259035	down	-0.0622153
CUST_937_PI422575199	AGAP005503-RA	AGAP005503	2L	16249592	16250425	serine 3-dehydrogenase	2.43977	0.469348	down	-0.130117	0.0836048	up	1.42272	0.0116462	up	4.18919	0.326896	up	0.846181	0.182656	up	0.750107	0.00262031	up	2.38967	0.00448006	up	6.01705		0.773224	0.0262009	up	0.79992	0.031986	up	0.746528
CUST_13751_PI422575199	AGAP012620-RA	AGAP012620	UNKN	21134166	21135256	lipase 1 precursor	-0.0921028	0.422082	down	-0.0546619	0.146231	up	0.119363	0.135778	up	0.189843	0.465484	down	-0.109379	0.201024	down	-0.846823	0.356345	up	0.00730993	0.275224	up	0.0323524		-0.0302844	0.429805	down	-0.0154408	0.333246	down	-0.0451279
CUST_11062_PI422575199	AGAP007767-RA	AGAP007767	3R	505059	507187	AGAP007767-PA [Anopheles gambiae str. PEST]	-0.504461	0.0832742	up	0.514949	0.0010554	down	-0.747058	0.0231006	down	-1.34557	0.538213	up	0.204162	0.184516	up	0.834789	0.152366	down	-0.719092	0.0740943	down	-1.56478		1.76493	0.0011249	up	1.8124	0.00122333	up	1.71746
CUST_3865_PI422575199	AGAP002186-RB	AGAP002186	2R	17219941	17315760	lipophorin receptor	-0.313264	0.517504	down	-0.00157994	0.0195559	down	-0.342542	0.0226643	down	-0.735375	0.433399	up	0.140694	0.228862	up	0.158776	0.0355204	down	-0.304745	0.0302421	down	-0.65412		0.563568	0.00413809	up	0.647641	0.0100962	up	0.479495
CUST_1326_PI422575199	AGAP005857-RA	AGAP005857	2L	22632771	22634748	actin-related protein 6	-0.70594	0.278505	up	0.408436	0.0630921	down	-1.21056	0.0193755	down	-1.16148	0.487206	down	-0.261051	0.342834	up	0.310699	0.0257553	down	-1.22041	0.0425381	down	-1.36233		-0.0612488	0.469219	down	-0.0057433	0.31616	down	-0.116754
CUST_4958_PI422575199	AGAP013267-RA	AGAP013267	2R	30163522	30177469	juvenile hormone-inducible	-0.466187	0.146835	down	-0.442078	0.4351	down	-0.131239	0.105352	down	-0.869774	0.395996	down	-0.3362	0.308787	down	-0.214771	0.196166	down	-0.36283	0.0244105	down	-0.776431		-0.0237319	0.179415	down	-0.0739275	0.37148	up	0.0264638
CUST_8921_PI422575199	AGAP000530-RA	AGAP000530	X	9489777	9491495	AGAP000530-PA [Anopheles gambiae str. PEST]	0.154999	0.0961782	up	0.354299	0.0253748	up	0.499794	0.0614099	down	-0.361125	0.534374	up	0.0295898	0.0203361	up	0.407218	0.0047641	up	0.583054	0.00728643	down	-0.553246		0.167917	0.0217341	up	0.219726	0.106756	up	0.116107
CUST_431_PI422575199	AGAP005057-RA	AGAP005057	2L	8894163	8912235	receptor associated protein ric-3	0.208331	0.00125442	up	0.554138	0.00615419	up	0.178095	0.0583393	up	0.329049	0.261055	down	-0.258188	0.174136	up	0.221155	0.101554	down	-0.143059	0.219908	up	0.110609		-0.405678	0.424961	down	-0.0316695	0.00437174	down	-0.779687
CUST_2292_PI422575199	AGAP006780-RA	AGAP006780	2L	38172395	38175356	isovaleryl coenzyme a dehydrogenase	-0.00909085	0.199002	up	0.553961	0.240978	up	0.103095	0.284713	down	-0.0451247	0.436772	down	-0.234993	0.274779	down	-0.123397	0.329783	down	-0.078021	0.132272	down	-0.465059		-0.100786	0.0592904	down	-0.152308	0.29983	down	-0.0492633
CUST_1042_PI422575199	AGAP005591-RA	AGAP005591	2L	17502197	17503018	trypsin alpha-4	0.227009	0.14051	up	0.550646	0.111297	down	-1.10048	0.137525	up	1.2733	0.398049	down	-0.834454	0.0813033	up	0.708732	0.056979	down	-1.05187	0.137349	up	0.981716		0.0648415	0.170602	up	0.0870177	0.324234	up	0.0426652
CUST_6456_PI422575199	AGAP004095-RA	AGAP004095	2R	49723466	49725286	small calcium-binding mitochondrial carrier	0.736608	0.418203	down	-0.0575571	0.0135801	up	1.31291	0.0323444	up	0.80726	0.454068	up	0.148526	0.393441	down	-0.045793	0.0205149	up	1.36549	0.0555661	up	1.03733		-0.851113	0.0141811	down	-0.711601	0.00520052	down	-0.990625
CUST_3541_PI422575199	AGAP001959-RA	AGAP001959	2R	12841068	12843396	hypothetical conserved protein	0.296502	0.289201	down	-0.320278	0.111617	up	0.797582	0.255716	down	-0.0628044	0.405027	down	-0.170237	0.310285	down	-0.180615	0.017413	up	1.49699	0.2308	up	0.0481367		0.226001	0.0073743	up	0.159428	0.00135817	up	0.292573
CUST_8221_PI422575199	AGAP000953-RB	AGAP000953	X	18339668	18342792	---NA---	-0.115425	0.372709	up	0.0435082	0.208072	down	-0.0975537	0.0378703	down	-0.362129	0.438574	up	0.094017	0.171656	up	0.20742	0.15631	down	-0.111711	0.053117	down	-0.372084		0.275632	0.115085	up	0.182959	0.0204807	up	0.368305
CUST_7987_PI422575199	AGAP000762-RA	AGAP000762	X	13786756	13788683	isoform a	-0.223782	0.0916777	down	-0.262412	0.375944	down	-0.0992708	0.0188398	down	-0.788188	0.543491	up	0.0446937	0.399517	down	-0.0118975	0.0737196	up	0.241421	0.0944477	down	-0.422346		0.0017673	0.435568	up	0.00862297	0.45238	down	-0.00508836
CUST_309_PI422575199	AGAP004950-RA	AGAP004950	2L	6923629	6993818	bruno-3 transcript variant 4	0.191678	0.509554	down	-0.00837487	0.487037	down	-0.0156309	0.0286744	up	0.587986	0.570109	down	-0.0229546	0.392602	down	-0.0281616	0.340351	up	0.0172273	0.0495275	up	0.597024		-0.568257	0.00873111	down	-0.474333	0.00329128	down	-0.662181
CUST_3099_PI422575199	AGAP007548-RA	AGAP007548	2L	47479989	47494564	ultraviolet-sensitive opsin	0.394037	0.0119401	up	1.26709	0.235262	up	0.213609	0.0286295	up	0.796328	0.212417	down	-0.966895	0.405646	down	-0.0228536	0.181567	down	-0.454229	0.0379187	up	0.564278		-0.0766216	0.193068	down	-0.0406596	0.0215589	down	-0.112584
CUST_10154_PI422575199	AGAP011559-RA	AGAP011559	3L	27737517	27740566	isoform b	0.461632	0.0362122	up	0.356734	0.000337547	up	0.651806	0.0124139	up	0.52689	0.43077	down	-0.175088	0.257573	up	0.279691	0.0420272	up	0.553666	0.12077	up	0.401005		0.273795	0.0064704	up	0.274145	0.00651775	up	0.273445
CUST_10505_PI422575199	AGAP011941-RA	AGAP011941	3L	35426545	35427012	g-protein coupled receptor	0.0601512	0.168982	down	-0.16475	0.196023	up	0.349896	0.269566	up	0.0184304	0.501372	up	0.15288	0.415942	down	-0.00298728	0.242384	up	0.114326	0.265849	up	0.0459929		-0.0293215	0.361457	down	-0.0296473	0.36418	down	-0.0289958
CUST_578_PI422575199	AGAP005179-RA	AGAP005179	2L	11414718	11415633	acetyl-coa carboxylase	-0.260737	0.0114871	down	-0.735433	0.0725304	down	-0.495094	0.154933	down	-0.515957	0.510361	up	0.0977543	0.28811	down	-0.359169	0.00701253	up	0.76326	0.19858	down	-0.222025		-0.0538108	0.0970056	down	-0.0657396	0.199197	down	-0.041882
CUST_10959_PI422575199	AGAP012404-RA	AGAP012404	3L	41748911	41753784	alanine-glyoxylate aminotransferase	-0.282983	0.00319013	down	-1.63548	0.00738765	up	0.957168	0.0226364	down	-0.667933	0.245833	up	0.307988	0.0247208	down	-1.36814	0.00489007	up	1.26535	0.152843	down	-0.248869		-0.551807	0.00862019	down	-1.1998	0.393904	up	0.0961818
CUST_11995_PI422575199	AGAP008754-RA	AGAP008754	3R	17094487	17098302	AGAP008754-PA [Anopheles gambiae str. PEST]	0.829884	0.00561513	up	0.977698	0.201288	up	0.202069	0.00832865	up	1.1587	0.3572	up	0.0541353	0.0138977	up	1.05453	0.0579979	up	0.303182	0.00704721	up	1.28312		-0.00590795	0.0507947	up	0.379877	0.0468771	down	-0.391693
CUST_8844_PI422575199	AGAP000443-RA	AGAP000443	X	7797031	7815108	neurogenic locus	-0.0224835	0.478465	up	0.114324	0.435954	up	0.288249	0.0550267	down	-0.975936	0.421129	down	-0.274193	0.300518	up	0.207724	0.296105	up	0.147413	0.149283	up	0.0833239		-0.032297	0.335891	down	-0.0328992	0.341129	down	-0.0316948
CUST_4102_PI422575199	AGAP001256-RC	AGAP001256	2R	2053330	2059076	adenylsulfate kinase	-0.206646	0.0612277	up	0.242554	0.004203	down	-0.623087	0.0906994	down	-0.312239	0.36798	up	0.105727	0.096978	up	0.27012	0.0157483	down	-0.601253	0.138105	down	-0.21597		0.156264	0.00602176	up	0.444235	0.139445	down	-0.131707
CUST_10445_PI422575199	AGAP011881-RA	AGAP011881	3L	34614776	34616296	su isoform a	0.508558	0.0142343	up	0.587813	0.0237562	down	-0.371926	0.0105109	up	0.95378	0.419925	up	0.239626	0.0502436	up	0.922635	0.257803	down	-0.128982	0.0276651	up	1.08803		0.32445	0.0120145	up	0.353672	0.0206497	up	0.295228
CUST_7494_PI422575199	AGAP001183-RA	AGAP001183	2R	802409	803533	inosine-uridine preferring nucleoside hydrolase	-0.39812	0.454209	up	0.079706	0.117945	down	-1.07887	0.156048	down	-0.371168	0.539586	down	-0.0991936	0.335618	up	0.0685324	0.0348002	down	-0.893124	0.167313	down	-0.193799		0.0639017	0.141881	up	0.222167	0.327338	down	-0.094364
CUST_6663_PI422575199	AGAP004192-RA	AGAP004192	2R	51641145	51645315	heat shock 70 kda protein cognate 3	-0.0671092	0.0419028	down	-0.29417	0.0226216	up	0.365499	0.303378	up	0.00029096	0.257057	down	-0.196415	0.160188	down	-0.352263	0.207867	up	0.160181	0.169949	down	-0.282193		0.105278	0.400794	up	0.0884806	0.370046	up	0.122076
CUST_13153_PI422575199	AGAP009928-RA	AGAP009928	3R	45404704	45413937	ref p	-0.325836	0.475567	up	0.0308494	0.0170736	down	-0.492173	0.248046	down	-0.0526338	0.140593	down	-0.351808	0.238327	down	-0.226559	0.0128815	down	-0.791263	0.0721235	down	-0.423237		-0.166814	0.104138	down	-0.501622	0.336711	up	0.167994
CUST_2915_PI422575199	AGAP007362-RB	AGAP007362	2L	46062101	46079300	isoform a	-0.0226895	0.0286817	up	0.573947	0.0279399	down	-0.677626	0.0837273	down	-0.307319	0.518953	up	0.181088	0.0486226	up	1.01544	0.100652	down	-0.434076	0.1919	down	-0.306499		0.539247	0.00081767	up	0.61303	0.00136036	up	0.465464
CUST_9250_PI422575199	AGAP010593-RA	AGAP010593	3L	6568940	6569730	tripartite motif-containing 43 isoform cra_a	-0.555614	0.299797	down	-0.174017	0.473438	down	-0.0728837	0.111756	down	-1.05165	0.60059	down	-0.00692324	0.379173	down	-0.110036	0.077602	down	-0.691315	0.0355449	down	-1.23379		-0.00587109	0.427157	down	-0.0121448	0.474653	up	0.000402647
CUST_2913_PI422575199	AGAP007361-RA	AGAP007361	2L	46056762	46061322	sec63	-0.212056	0.181203	down	-0.0952842	0.00799011	down	-0.329246	0.0594691	down	-0.227612	0.302884	up	0.115631	0.318335	down	-0.0619821	0.0126947	down	-0.352985	0.143109	down	-0.205228		0.417293	0.0892239	up	0.25808	0.010186	up	0.576507
CUST_12690_PI422575199	AGAP009471-RA	AGAP009471	3R	34017810	34019878	abc transporter	0.173668	0.0289568	up	0.836276	0.0273924	down	-0.610204	0.124974	down	-0.513052	0.159966	up	0.430437	0.0442581	up	1.10756	0.246646	down	-0.127931	0.128255	up	0.349363		0.294934	0.0192815	up	0.44189	0.201924	up	0.147979
CUST_3174_PI422575199	AGAP007621-RA	AGAP007621	2L	48354685	48355606	cytochrome c oxidase subunit viic	-0.987774	0.00771271	down	-1.52617	0.142062	up	0.590317	0.00871132	down	-2.59677	0.423109	up	0.383367	0.0139354	down	-1.30624	0.0115103	up	0.988329	0.01123	down	-2.0761		-0.331275	0.0546697	down	-0.514149	0.314741	down	-0.148401
CUST_13086_PI422575199	AGAP009859-RA	AGAP009859	3R	44482760	44483549	AGAP009859-PA [Anopheles gambiae str. PEST]	1.49757	0.386378	up	0.273873	0.00114758	up	2.78819	0.00813328	up	3.78733	0.30532	down	-1.02186	0.135221	down	-0.970019	0.312498	up	0.187209	0.0241299	up	2.91882		0.232672	0.0656171	up	0.680004	0.311992	down	-0.214661
CUST_5439_PI422575199	AGAP003302-RA	AGAP003302	2R	35342744	35344387	AGAP003302-PA [Anopheles gambiae str. PEST]	-0.683228	0.0114543	down	-0.525245	0.485785	up	0.00583336	0.00727399	down	-1.8907	0.267779	up	0.311502	0.13423	down	-0.351803	0.0907628	up	0.283225	0.00672603	down	-1.62068		0.254459	0.0336109	up	0.184972	0.00639154	up	0.323945
CUST_896_PI422575199	AGAP005464-RA	AGAP005464	2L	15840234	15854251	diuretic hormone	-0.0291971	0.303194	down	-0.0827931	0.403304	up	0.0441763	0.121429	up	0.120447	0.443228	down	-0.19136	0.116559	down	-0.274778	0.233375	up	0.0896647	0.266593	down	-0.0719001		-0.0171109	0.456671	down	-0.00823506	0.414312	down	-0.0259867
CUST_10433_PI422575199	AGAP011867-RA	AGAP011867	3L	34356716	34357087	matrix metalloproteinase-17	0.542183	0.0764891	up	0.5005	0.330848	down	-0.357036	0.212823	up	0.219244	0.198503	up	0.275764	0.00913425	up	1.6096	0.0977101	up	0.399895	0.0144599	up	0.880898		-0.0686163	0.455745	up	0.00268116	0.0070875	down	-0.139914
CUST_6258_PI422575199	AGAP003903-RA	AGAP003903	2R	45768320	45770159	uncharacterized conserved protein	-0.920031	0.0386665	down	-0.441486	0.00645983	down	-1.56634	0.010984	down	-0.984289	0.593804	up	0.0129824	0.269857	down	-0.322517	0.0216276	down	-1.18916	0.0628389	down	-1.01639		0.185797	0.0020613	up	0.223956	0.00676846	up	0.147639
CUST_11913_PI422575199	AGAP008672-RA	AGAP008672	3R	14657892	14663421	structural maintenance of chromosomes protein 3	0.0161931	0.434141	down	-0.175911	0.475128	down	-0.0629577	0.25798	down	-0.145409	0.43291	up	0.105359	0.212465	up	0.362998	0.219959	up	0.203069	0.245371	down	-0.0846292		-0.0330355	0.405612	down	-0.0163862	0.247791	down	-0.0496848
CUST_2596_PI422575199	AGAP007069-RA	AGAP007069	2L	42165842	42176356	AGAP007069-PA [Anopheles gambiae str. PEST]	-1.09581	0.00192652	down	-0.840363	0.00606756	down	-0.494406	0.00779774	down	-0.955936	0.0964528	down	-0.732422	0.00567375	down	-1.44203	0.000367042	down	-1.27169	0.00915381	down	-1.57041		-0.228333	0.0372352	down	-0.395598	0.379138	down	-0.0610677
CUST_6190_PI422575199	AGAP003863-RA	AGAP003863	2R	44678011	44691787	signal transduction protein lnk-realted	-0.532865	0.351233	down	-0.503981	0.105255	down	-1.23464	0.196451	up	0.460655	0.466019	down	-0.268698	0.108126	down	-0.344333	0.0284775	down	-1.20354	0.122275	down	-0.371352		-0.0196342	0.0696145	down	-0.102353	0.170532	up	0.0630846
CUST_12431_PI422575199	AGAP009202-RA	AGAP009202	3R	28654886	28656156	selenoprotein t	0.848037	0.110746	down	-0.251904	0.297641	down	-0.211797	0.00366555	up	3.88408	0.206273	down	-0.394771	0.00705788	down	-0.650698	0.0300278	down	-0.540847	0.00422335	up	2.85938		-0.479384	0.00541984	down	-0.758358	0.157916	down	-0.200409
CUST_12514_PI422575199	AGAP009285-RA	AGAP009285	3R	30769255	30784848	wd40 protein	-0.323037	0.00349992	down	-0.563124	0.472037	up	0.0148471	0.209377	down	-0.0320882	0.13481	down	-0.300042	0.00426355	down	-0.817156	0.014433	down	-0.213069	0.00876918	down	-0.32763		-0.59427	0.00186511	down	-1.04753	0.227239	down	-0.141012
CUST_2390_PI422575199	AGAP006876-RA	AGAP006876	2L	39312570	39314187	gustatory receptor (agap006876-pa)	-0.0490473	0.422082	down	-0.0439188	0.3541	down	-0.0910509	0.182846	down	-0.345763	0.485396	up	0.0669339	0.332855	up	0.259884	0.0585742	up	0.174396	0.229227	down	-0.247831		-0.0226026	0.378941	down	-0.028043	0.418287	down	-0.0171623
CUST_3027_PI422575199	AGAP007483-RA	AGAP007483	2L	46852123	46853808	sugar transporter	0.0315377	0.486408	up	0.0388085	0.343632	down	-0.164583	0.109517	down	-0.233545	0.402323	down	-0.259971	0.412569	up	0.0072165	0.0805159	up	0.211377	0.0409089	up	0.329952		-0.0138901	0.453732	up	0.00627947	0.34587	down	-0.0340596
CUST_3514_PI422575199	AGAP001944-RA	AGAP001944	2R	12692620	12717413	f-box and wd-40 domain protein	0.523505	0.0438627	up	0.289164	0.315756	down	-0.0579874	0.0162042	up	0.964034	0.217967	up	0.337857	0.110847	up	0.478279	0.0773057	up	0.206594	0.016811	up	1.26095		0.0810199	0.42416	up	0.0216171	0.137595	up	0.140423
DETOX_608_PI422610884	AGAP004171-RA	AGAP004171	2R	51215221	51215969	GSTD8 - Glutathion S-transferase; target probed by LSTM-AGAM-DETOX V3 probe agam-detox-1N18	0.15739	0.417895	up	0.177542	0.354856	down	-0.166562	0.243097	up	0.121087	0.531312	down	-0.0511006	0.164244	up	0.518914	0.347013	down	-0.0216256	0.0722517	up	0.314982		-0.0300491	0.410536	down	-0.0161814	0.286492	down	-0.0439169
CUST_12987_PI422575199	AGAP009770-RA	AGAP009770	3R	42687330	42693463	calcitonin receptor	0.821442	0.00114003	up	1.30262	0.324369	up	0.0941688	0.018953	up	0.835061	0.438384	up	0.0973193	0.015606	up	1.40154	0.0800297	up	0.340155	0.0386534	up	0.955108		-0.0740649	0.0952755	down	-0.0618221	0.0434768	down	-0.0863077
CUST_8941_PI422575199	AGAP000535-RA	AGAP000535	X	9590751	9594805	AGAP000535-PA [Anopheles gambiae str. PEST]	-1.04523	0.462853	down	-0.268212	0.0535011	down	-2.62525	0.101226	down	-2.19939	0.113632	up	1.38788	0.324762	up	0.517684	0.133392	down	-1.18598	0.229797	down	-0.51023		0.174764	0.431321	down	-0.0196038	0.0145798	up	0.369132
CUST_3588_PI422575199	AGAP001980-RB	AGAP001980	2R	13087482	13092836	chromaffin granule amine	-0.960122	0.473612	up	0.0757482	0.0363012	down	-0.921295	0.0130117	down	-1.64812	0.414268	down	-0.306504	0.228109	up	0.316088	0.0111317	down	-1.30244	0.016744	down	-2.28071		0.325687	0.0137429	up	0.354365	0.0230348	up	0.297008
CUST_5483_PI422575199	AGAP003338-RA	AGAP003338	2R	36292322	36293913	thioredoxin (agap003338-pa)	0.571124	0.219606	up	0.391664	0.0235394	up	0.56163	0.205544	up	0.150024	0.443768	up	0.115719	0.0648033	up	0.936172	0.00791845	up	0.919725	0.0991637	up	0.467531		0.121751	0.0182019	up	0.293353	0.335718	down	-0.0498509
CUST_2709_PI422575199	AGAP007171-RA	AGAP007171	2L	43816657	43817367	AGAP007171-PA [Anopheles gambiae str. PEST]	0.388317	0.183018	up	0.783295	0.0764293	up	1.24727	0.11323	up	0.963028	0.0467792	down	-1.31419	0.27606	down	-0.496941	0.291933	up	0.189637	0.170237	down	-0.35639		0.0360993	0.039014	up	0.114639	0.236354	down	-0.0424401
CUST_3653_PI422575199	AGAP002019-RA	AGAP002019	2R	14010285	14011960	wds	-0.213395	0.0453266	down	-0.266531	0.136314	down	-0.192994	0.0648821	down	-0.361824	0.255243	up	0.232393	0.195202	down	-0.169678	0.249895	down	-0.0675767	0.135165	down	-0.221767		0.103197	0.439211	up	0.0120822	0.0396206	up	0.194312
CUST_6605_PI422575199	AGAP004148-RA	AGAP004148	2R	50743017	50744780	clipb5 protein	0.0469761	0.0441282	down	-0.189186	0.0143324	down	-0.329349	0.00814869	up	0.604114	0.250866	up	0.288736	0.366274	down	-0.032315	0.140269	down	-0.162254	0.0254708	up	0.390846		0.244495	0.00398998	up	0.621299	0.183649	down	-0.132308
CUST_13321_PI422575199	AGAP010095-RA	AGAP010095	3R	49072001	49072921	pupal cuticle	-0.660977	0.193671	up	0.410374	0.491185	down	-0.0284435	0.0658798	down	-1.3283	0.198411	down	-0.795178	0.118165	down	-0.95139	0.267217	down	-0.21067	0.0109854	down	-1.85743		-0.113871	0.34366	up	0.0724453	0.0559515	down	-0.300187
CUST_1933_PI422575199	AGAP006452-RA	AGAP006452	2L	32266685	32296682	lethal isoform b	0.506494	0.154283	up	0.17699	0.0237562	up	0.293187	0.0261056	up	0.900827	0.574901	up	0.0308951	0.294074	up	0.223388	0.0439584	up	0.444877	0.0488966	up	0.999694		-0.564669	0.219708	down	-0.167413	0.00345573	down	-0.961925
CUST_55_PI422575199	AGAP004719-RA	AGAP004719	2L	2714552	2719933	hemolymph proteinase 6	-0.315976	0.0481277	down	-0.269728	0.00220668	up	1.50866	0.006832	down	-1.09564	0.261944	down	-0.724951	0.0563881	down	-1.06541	0.0143982	up	0.728643	0.0102118	down	-1.70238		0.0948021	0.462013	down	-0.0162138	0.279531	up	0.205818
CUST_7379_PI422575199	AGAP001572-RA	AGAP001572	2R	6356277	6356531	AGAP001572-PA [Anopheles gambiae str. PEST]	0.484972	0.0104163	down	-0.456851	0.00823914	down	-0.509255	0.00626426	up	2.23355	0.157245	up	0.206877	0.0211856	down	-0.419698	0.0144257	down	-0.482153	0.00264082	up	2.54424		-0.091771	0.0349802	down	-0.331913	0.182346	up	0.148371
CUST_5616_PI422575199	AGAP013485-RA	AGAP013485	2R	37930667	37931371	AGAP013485-PA [Anopheles gambiae str. PEST]	0.0414665	0.518574	down	-0.00144718	0.434304	up	0.0448294	0.177287	up	0.0921405	0.50686	up	0.0615259	0.168507	down	-0.187784	0.28832	down	-0.0820724	0.0309335	up	0.383132		-0.114805	0.0726968	down	-0.183859	0.354842	down	-0.0457501
CUST_7927_PI422575199	AGAP000725-RA	AGAP000725	X	13159187	13160745	peptidylprolyl isomerase	-0.115272	0.00194625	down	-0.350289	0.147211	up	0.127468	0.0331285	down	-0.133771	0.476731	up	0.0343299	0.0145329	down	-0.363967	0.0119218	up	0.121973	0.112872	down	-0.0930497		-0.0749394	0.0101344	down	-0.25533	0.104934	up	0.105451
CUST_6891_PI422575199	AGAP004338-RA	AGAP004338	2R	54824657	54826763	AGAP004338-PA [Anopheles gambiae str. PEST]	0.0939253	0.0454002	up	0.234766	0.0461614	down	-0.15341	0.226176	down	-0.0618589	0.404405	up	0.175847	0.119075	up	0.448585	0.323906	up	0.0325025	0.245885	up	0.0629675		0.219958	0.161213	up	0.0930986	0.00592207	up	0.346817
CUST_299_PI422575199	AGAP004941-RA	AGAP004941	2L	6308473	6309441	carboxypeptidase polypeptide 2	0.116884	0.506631	down	-0.010359	0.437741	up	0.0447556	0.143442	up	0.275108	0.402108	down	-0.170241	0.211964	up	0.345238	0.22322	down	-0.3417	0.0321576	up	0.388261		-0.046867	0.23483	down	-0.0637754	0.367157	down	-0.0299586
CUST_8281_PI422575199	AGAP000976-RA	AGAP000976	X	18787705	18788400	AGAP000976-PA [Anopheles gambiae str. PEST]	0.824203	0.052798	up	0.29678	0.011831	up	0.319163	0.0034052	up	1.83637	0.526858	down	-0.0355951	0.315199	up	0.123397	0.0650213	up	0.374599	0.00455501	up	1.99491		0.12232	0.296612	up	0.0797643	0.132022	up	0.164876
CUST_1690_PI422575199	AGAP006186-RE	AGAP006186	2L	27894349	27928675	calcium-transporting atpase sarcoplasmic endoplasmic reticulum type (calcium pump)	0.127445	0.252769	up	0.0472223	0.428211	down	-0.0530588	0.0312758	up	0.414565	0.553356	down	-0.0351764	0.377784	down	-0.0152251	0.169702	down	-0.0732323	0.0123396	up	0.444398		-0.0245873	0.187035	down	-0.20776	0.250453	up	0.158585
CUST_6307_PI422575199	AGAP003934-RA	AGAP003934	2R	46532070	46537664	cln3 battenin	-0.52837	0.0535176	down	-0.9148	0.0107153	down	-1.48873	0.199031	up	0.228434	0.105442	up	0.449781	0.153445	down	-0.623967	0.019434	down	-1.10343	0.0690928	up	0.732276		-0.444404	0.00262817	down	-1.1387	0.142368	up	0.24989
CUST_11320_PI422575199	AGAP008025-RA	AGAP008025	3R	4476716	4478140	homeodomain protein engrailed	0.120338	0.155163	up	0.475732	0.319443	up	0.312871	0.300982	down	-0.00604023	0.45416	down	-0.104392	0.154185	down	-0.143026	0.137676	down	-0.165505	0.0381705	up	0.247998		-0.0167725	0.306767	down	-0.0296407	0.455365	down	-0.00390438
CUST_9729_PI422575199	AGAP011114-RA	AGAP011114	3L	17223681	17224633	mrna-decapping enzyme 2	-0.881876	0.0420128	down	-0.622535	0.123775	down	-0.356575	0.0108806	down	-0.963417	0.313841	down	-0.262529	0.0162932	down	-0.847339	0.0276082	down	-0.879252	0.00790314	down	-1.62214		0.0714528	0.332975	down	-0.0320914	0.0214122	up	0.174997
CUST_12337_PI422575199	AGAP009105-RA	AGAP009105	3R	25645860	25650882	serine threonine-protein phosphatase 2a 65 kda regulatory subunit a alpha isoform	0.0792806	0.419932	down	-0.0535741	0.102968	up	0.25861	0.0682015	up	0.162693	0.340751	down	-0.154964	0.169115	down	-0.12281	0.205288	up	0.119943	0.156344	up	0.110822		-0.137392	0.034488	down	-0.492452	0.183684	up	0.217668
CUST_5423_PI422575199	AGAP003293-RA	AGAP003293	2R	35192466	35194648	poly rna mitochondrial	0.30524	0.0186754	up	0.388393	0.0950483	down	-0.183289	0.0112599	up	0.382612	0.179046	up	0.220026	0.0206873	up	0.591958	0.306312	up	0.0323529	0.0162591	up	0.619413		0.00875397	0.124866	up	0.108906	0.165234	down	-0.0913979
CUST_3302_PI422575199	AGAP007726-RB	AGAP007726	2L	49328639	49334082	development and differentiation-enhancing ddef	-0.524143	0.0127889	down	-0.534525	0.0327148	down	-0.316456	0.00927297	down	-0.718039	0.510412	down	-0.0729221	0.0666674	down	-0.483261	0.0242668	down	-0.376121	0.0192839	down	-0.716458		0.17036	0.139445	up	0.080546	0.00683535	up	0.260175
CUST_6654_PI422575199	AGAP004179-RC	AGAP004179	2R	51252318	51309178	isoform b	0.279681	0.501474	up	0.00742645	0.0533201	up	0.4411	0.0550928	up	0.439285	0.438384	down	-0.110751	0.3532	down	-0.0623246	0.0325239	up	0.334246	0.0447242	up	0.518352		-0.237259	0.0486218	down	-0.202674	0.0215399	down	-0.271843
CUST_7536_PI422575199	AGAP001702-RA	AGAP001702	2R	8802220	8804542	AGAP001702-PA [Anopheles gambiae str. PEST]	0.514076	0.312348	down	-0.118144	0.0329866	down	-0.342682	0.0129818	up	1.80419	0.232226	up	0.242238	0.208906	up	0.326918	0.0558264	down	-0.224099	0.0365082	up	1.63827		0.256575	0.00949786	up	0.303539	0.0285823	up	0.20961
CUST_355_PI422575199	AGAP004991-RA	AGAP004991	2L	7587832	7588801	proteasome subunit beta type	-0.136039	0.29529	down	-0.0464824	0.0128481	up	0.139866	0.302659	up	0.00040981	0.1658	down	-0.32081	0.0298427	down	-0.419392	0.0538636	down	-0.171598	0.0761677	down	-0.319039		0.2106	0.118564	up	0.350054	0.400227	up	0.0711455
CUST_9559_PI422575199	AGAP010931-RA	AGAP010931	3L	13345342	13346592	anopheles gambiae pest agap012638-pa	0.115325	0.0492731	down	-0.140309	0.400968	up	0.0668747	0.0840848	up	0.475934	0.450753	down	-0.23871	0.227962	down	-0.204525	0.0805159	up	0.210175	0.115705	up	0.2838		-0.00719632	0.406623	down	-0.019131	0.459392	up	0.00473839
CUST_8719_PI422575199	AGAP000357-RA	AGAP000357	X	6350261	6351219	venom allergen 5	0.372916	0.00323789	up	1.26345	0.0766977	down	-0.390218	0.0155882	up	0.579472	0.167072	down	-0.26445	0.00574012	up	1.06442	0.00380893	down	-0.676094	0.0341086	up	0.396459		0.180874	0.0447609	up	0.482889	0.325325	down	-0.12114
CUST_9494_PI422575199	AGAP010862-RA	AGAP010862	3L	12124770	12125571	sodium shloride dependent amino acid transporter	-0.455473	0.431617	down	-0.0727871	0.475951	down	-0.0290806	0.0308565	down	-0.910784	0.299411	down	-0.278061	0.0855224	down	-0.320544	0.0585742	down	-0.314717	0.0153687	down	-1.08493		0.524794	0.038735	up	0.601237	0.0795914	up	0.448352
CUST_2016_PI422575199	AGAP006533-RA	AGAP006533	2L	33948755	33950031	surfeit locus protein	0.0731215	0.117216	up	0.243388	0.0191827	up	0.599263	0.0242949	down	-0.473105	0.243633	down	-0.176341	0.229241	down	-0.0499029	0.0205962	up	0.503718	0.00828555	down	-0.384632		0.110301	0.00682565	up	0.424363	0.0563029	down	-0.203762
CUST_10908_PI422575199	AGAP012354-RA	AGAP012354	3L	40971254	41017982	syntrophin-like isoform b	0.211229	0.260178	up	0.360801	0.465365	up	0.0461759	0.00394258	up	0.991113	0.106952	down	-0.545596	0.283371	down	-0.263615	0.0646738	down	-0.432414	0.0716767	up	0.565311		-0.0135458	0.412936	down	-0.0147667	0.423689	down	-0.0123249
CUST_1587_PI422575199	AGAP006100-RA	AGAP006100	2L	26649891	26651150	syntaxin 8	-0.203802	0.0978973	down	-0.120428	0.493717	up	0.0107762	0.153645	down	-0.166144	0.39865	down	-0.108167	0.0127699	down	-0.389768	0.100952	down	-0.23162	0.0141818	down	-0.325629		0.132184	0.0509473	up	0.125638	0.0392871	up	0.138729
CUST_5816_PI422575199	AGAP001384-RA	AGAP001384	2R	4098311	4099372	camp-dependent protein kinase catalytic subunit	0.622427	0.00787208	up	0.528338	0.1332	up	0.336539	0.00789075	up	0.894025	0.375916	up	0.114456	0.0194154	up	0.682078	0.00584204	up	0.442285	0.00743542	up	0.8513		0.0374538	0.153152	up	0.0492067	0.299437	up	0.025701
CUST_11544_PI422575199	AGAP008261-RA	AGAP008261	3R	8073412	8074528	lactosylceramide 4-alpha-galactosyltransferase (alpha- -galactosyltransferase)	-0.285921	0.17977	down	-1.33692	0.222029	up	0.3331	0.114723	up	0.127451	0.365821	down	-0.73859	0.13625	down	-1.71557	0.0287932	up	0.483887	0.0307741	up	0.392525		-0.0961158	0.220032	down	-0.203391	0.463437	up	0.0111594
CUST_5682_PI422575199	AGAP003484-RB	AGAP003484	2R	38548840	38559123	oxysterol binding protein	0.171543	0.0738363	up	0.287707	0.198639	up	0.0834983	0.133374	up	0.181255	0.406739	up	0.0852941	0.166167	up	0.239247	0.327866	down	-0.0121157	0.118467	up	0.249668		-0.0285645	0.247947	up	0.142641	0.168374	down	-0.199771
CUST_3623_PI422575199	AGAP002018-RA	AGAP002018	2R	13961511	13971752	set domain containing isoform cra_a	-0.8522	0.333999	down	-0.253739	0.239652	down	-0.567164	0.0198699	down	-0.986816	0.312976	down	-0.418343	0.0149105	down	-0.55593	0.0192876	down	-1.0133	0.0105411	down	-1.73626		0.0558785	0.251113	up	0.0498563	0.200842	up	0.0619008
CUST_5137_PI422575199	AGAP003070-RA	AGAP003070	2R	31966562	32068858	adam metalloprotease cg1964	0.74694	0.269387	up	0.456473	0.12485	down	-0.806465	0.00727399	up	2.62279	0.466547	up	0.144175	0.164852	up	0.404937	0.0258713	down	-0.721143	0.00520762	up	2.52505		-0.0811058	0.00941112	down	-0.190894	0.321147	up	0.0286825
CUST_8698_PI422575199	AGAP000328-RA	AGAP000328	X	5759812	5767276	alport mental midface hypoplasia and elliptocytosis chromosomal gene 1	-0.327159	0.310274	down	-0.16198	0.0351356	down	-0.334799	0.130155	down	-0.156931	0.444888	down	-0.0905506	0.115957	down	-0.305591	0.00576361	down	-0.626152	0.0240283	down	-0.3775		0.0262794	0.422843	up	0.0164157	0.353713	up	0.036143
CUST_4947_PI422575199	AGAP002932-RA	AGAP002932	2R	29826627	29829850	ceramide kinase	-0.662297	0.3343	down	-0.134639	0.107538	down	-0.567654	0.0089716	down	-1.75696	0.453896	down	-0.143276	0.235773	down	-0.357868	0.335714	up	0.0618231	0.0569814	down	-1.21848		0.0746428	0.0205187	up	0.101845	0.129163	up	0.0474403
CUST_8385_PI422575199	AGAP000128-RA	AGAP000128	X	2057361	2061212	synaptic vesicle protein	0.83979	0.0238591	up	0.242323	0.0229703	up	1.63773	0.300453	down	-0.00542182	0.254156	up	0.498541	0.109065	up	0.591546	0.00993866	up	1.95167	0.100265	up	0.620897		-0.360175	0.392322	up	0.0646542	0.00879622	down	-0.785003
CUST_12233_PI422575199	AGAP008999-RA	AGAP008999	3R	22954967	22960065	serine protease	0.100801	0.27169	down	-0.12374	0.12922	up	0.185321	0.0909517	up	0.150388	0.378438	down	-0.231346	0.180942	down	-0.213397	0.0748029	up	0.203117	0.0292692	up	0.403119		-0.0355771	0.378849	down	-0.0254687	0.294473	down	-0.0456855
CUST_1207_PI422575199	AGAP005745-RA	AGAP005745	2L	20169939	20172174	zinc finger protein 161 homolog	-0.202889	0.159868	down	-0.203575	0.167492	up	0.134805	0.0106247	down	-0.471591	0.466554	down	-0.0571726	0.0631227	down	-0.218507	0.322877	up	0.0230442	0.0152792	down	-0.481511		-0.0140577	0.298048	down	-0.0889515	0.357447	up	0.060836
CUST_9923_PI422575199	AGAP011325-RA	AGAP011325	3L	21098169	21107276	clip-domain serine protease subfamily b (agap009214-pa)	-0.855323	0.0188653	down	-1.18356	0.0764281	down	-0.660538	0.00975735	down	-1.72226	0.48585	up	0.256098	0.0795868	down	-1.09684	0.0367635	up	0.869258	0.0367198	down	-1.33801		-0.0862186	0.0894319	down	-0.19548	0.425966	up	0.0230428
CUST_116_PI422575199	AGAP004772-RA	AGAP004772	2L	3348417	3353159	slit-robo rho gtpase activating protein	0.110677	0.327098	down	-0.219958	0.404827	down	-0.165189	0.189586	up	0.367775	0.390374	down	-0.531499	0.256936	up	0.320104	0.185709	up	0.170268	0.15227	up	0.191064		-0.0159384	0.370144	down	-0.0134009	0.327057	down	-0.0184758
CUST_1502_PI422575199	AGAP006022-RA	AGAP006022	2L	24929754	24956700	methoprene-tolerant protein	0.0128211	0.00352866	up	0.755721	0.0171496	down	-0.336759	0.0114736	down	-0.118701	0.463479	down	-0.119228	0.0302617	up	0.597474	0.0148451	down	-0.543629	0.0742179	down	-0.27718		0.581467	0.00114457	up	0.72164	0.00398998	up	0.441293
CUST_6545_PI422575199	AGAP001173-RA	AGAP001173	2R	693555	694975	gustatory receptor 68a	0.042656	0.0860336	down	-0.586705	0.270568	down	-0.177159	0.299573	down	-0.0062949	0.404405	down	-0.191259	0.204069	down	-0.438834	0.210407	up	0.282733	0.108543	up	1.1822		-0.0345027	0.265161	down	-0.0514917	0.409048	down	-0.0175137
CUST_2812_PI422575199	AGAP007256-RA	AGAP007256	2L	44718290	44725290	egf repeat	-0.355143	0.308308	down	-0.14369	0.0182439	down	-0.793804	0.0927382	down	-0.316563	0.54882	up	0.0926596	0.390878	down	-0.0291364	0.0113868	down	-0.659381	0.194492	down	-0.188281		0.144345	0.205734	up	0.074098	0.0219855	up	0.214591
CUST_9058_PI422575199	AGAP010390-RA	AGAP010390	3L	2483237	2485667	neuroligin 3	-1.18023	0.447825	up	0.0712836	0.0046456	down	-2.78967	0.270557	up	0.133779	0.573892	down	-0.0789081	0.264951	down	-0.264469	0.00350815	down	-3.4838	0.082437	down	-0.748474		-0.0296587	0.38951	down	-0.022508	0.329998	down	-0.0368093
CUST_13674_PI422575199	AGAP012532-RA	AGAP012532	UNKN	11835172	11836597	anopheles gambiae pest agap012532-pa	-2.30618	0.00278022	down	-1.75288	0.0218948	down	-2.36243	0.0062445	down	-3.43018	0.577723	down	-0.0191298	0.00906728	down	-1.63193	0.0152297	down	-1.65236	0.00444388	down	-3.00731		0.00350839	0.340163	down	-0.0530249	0.321739	up	0.0600416
CUST_7770_PI422575199	AGAP000617-RA	AGAP000617	X	11211422	11214690	dual-specificity protein	0.486273	0.080986	up	0.358993	0.00793143	up	1.04467	0.285759	down	-0.0127878	0.0780224	up	0.241478	0.0441055	up	0.314568	0.00315776	up	0.919955	0.0430521	up	0.292237		0.14359	0.019946	up	0.24484	0.337525	up	0.0423398
CUST_11648_PI422575199	AGAP008378-RA	AGAP008378	3R	10118955	10120576	pickpocket 13	-0.160326	0.319263	down	-0.179268	0.346564	down	-0.17501	0.195364	down	-0.109059	0.346445	up	0.434161	0.0992575	down	-0.925408	0.309837	up	0.0900679	0.0276238	up	0.336723		-0.0484809	0.245778	down	-0.0542	0.29575	down	-0.0427619
CUST_13081_PI422575199	AGAP009853-RA	AGAP009853	3R	44349124	44350645	gustatory receptor 8a	0.097776	0.218589	down	-0.129617	0.405975	up	0.0463199	0.0929291	up	0.142601	0.541221	down	-0.0630496	0.196355	down	-0.181576	0.0580841	up	0.267226	0.0314885	up	0.441702		-0.0369695	0.352282	down	-0.0415845	0.381413	down	-0.0323545
CUST_7138_PI422575199	AGAP004520-RA	AGAP004520	2R	57331178	57333358	ran-binding protein 3	-0.517779	0.0245346	down	-0.319388	0.109636	down	-0.167344	0.0061126	down	-1.18368	0.534277	up	0.0456969	0.223838	down	-0.154923	0.120216	down	-0.101153	0.00704721	down	-1.18019		0.427668	0.0128614	up	0.439996	0.0152561	up	0.41534
CUST_13449_PI422575199	AGAP010225-RA	AGAP010225	3R	51271438	51272328	er lumen protein retaining receptor	-0.908625	0.00203673	down	-1.28267	0.0047428	down	-0.418452	0.0419935	down	-0.802645	0.487216	down	-0.118981	0.00745188	down	-1.35761	0.0295369	down	-0.53894	0.00298012	down	-1.05143		-0.182511	0.0263636	down	-0.509609	0.264819	up	0.144587
CUST_9568_PI422575199	AGAP010940-RA	AGAP010940	3L	13517729	13519004	delta-like protein 1-like	0.540042	0.251637	up	0.594604	0.0438959	up	1.01796	0.214375	up	0.217474	0.27465	down	-0.419612	0.194763	up	0.370573	0.0389237	up	1.19277	0.202557	down	-0.153124		-0.0450718	0.430214	up	0.00749985	0.0392101	down	-0.0976435
CUST_5284_PI422575199	AGAP003190-RA	AGAP003190	2R	33728250	33734102	dna mismatch repair protein muts	-0.185736	0.448819	down	-0.0601376	0.00419245	down	-0.52846	0.0144664	down	-0.497671	0.15636	up	0.452213	0.113031	up	0.495333	0.188353	down	-0.215328	0.151066	down	-0.308152		0.387705	0.00217735	up	0.418888	0.00339688	up	0.356523
DETOX_414_PI422610884	AY745221	AGAP013128	2R	28483301	28484921	CYP6AA2 - Cytochrome P450 monooxygenase; target probed by LSTM-AGAM-DETOX V3 probe agam-detox-1E22; alternative detox probe for AG_DETOX_P138	-0.886469	0.275105	down	-0.373685	0.351846	down	-0.1513	0.0035405	down	-3.2491	0.417328	up	0.410926	0.180155	up	0.597131	0.0941301	up	0.743387	0.00375072	down	-2.88524		0.434937	0.000671066	up	0.468579	0.000838414	up	0.401295
CUST_4921_PI422575199	AGAP002928-RA	AGAP002928	2R	29743507	29744525	AGAP002928-PA [Anopheles gambiae str. PEST]	0.194503	0.0409117	up	0.33751	0.063787	up	0.330404	0.00767063	up	1.05804	0.241479	down	-0.846132	0.2512	down	-0.455582	0.174674	down	-0.406821	0.194873	up	0.303464		-0.295266	0.349911	down	-0.125608	0.0802395	down	-0.464924
CUST_5807_PI422575199	AGAP001401-RA	AGAP001401	2R	4191972	4193497	opa32_drome ame: full= opa3-like protein cg13603	-0.633569	0.190333	down	-0.189649	0.0455115	down	-1.2818	0.105027	up	0.130765	0.54115	up	0.0794946	0.19684	down	-0.173522	0.00211891	down	-2.27116	0.283479	down	-0.0160507		0.0576596	0.355174	up	0.0344452	0.188343	up	0.080874
DETOX_632_PI422610884	AGAP009196-RA	AGAP009196	3R	28600501	28601320	GSTE7 - Glutathion S-transferase; target probed by LSTM-AGAM-DETOX V3 probe agam-detox-1C1	-0.103808	0.504753	up	0.019869	0.00975438	up	0.519928	0.243442	down	-0.088695	0.300999	down	-0.700327	0.180902	down	-0.569062	0.339359	down	-0.0506028	0.0962787	down	-0.454288		0.694565	0.00470359	up	0.836964	0.0164523	up	0.552166
CUST_12853_PI422575199	AGAP009631-RA	AGAP009631	3R	37333620	37336517	protein associated with topo ii related - 1	-0.2075	0.494619	up	0.0324531	0.394225	down	-0.171596	0.199454	down	-0.38438	0.354965	down	-0.650774	0.326433	down	-0.0798907	0.355377	down	-0.00910264	0.081173	down	-0.632483		-0.012574	0.433152	down	-0.0117675	0.427144	down	-0.0133805
DETOX_534_PI422610884	AGAP007249-RA	AGAP007249	2L	44638197	44642288	Flightin - Flightin, matches also transcript ens|AGAP007249-RB; target probed by LSTM-AGAM-DETOX V3 probe agam-detox-2C1; alternative detox probe for AG_DETOX_P178	0.516594	0.00671115	down	-0.744466	0.00464567	up	1.35284	0.0187285	up	1.33735	0.140467	down	-0.264705	0.00260963	down	-0.934151	0.00463014	up	1.08082	0.0200702	up	1.00717		-0.274609	0.197951	up	1.3845	0.119925	down	-1.93372
CUST_8748_PI422575199	AGAP000393-RB	AGAP000393	X	7193219	7195884	---NA---	0.00281631	0.0400863	down	-0.249299	0.293735	up	0.0767077	0.123892	up	0.163314	0.587332	up	0.0150808	0.281091	down	-0.180484	0.235136	up	0.0981783	0.236236	up	0.108481		-0.643786	0.0205362	down	-0.822999	0.089511	down	-0.464572
CUST_853_PI422575199	AGAP005415-RA	AGAP005415	2L	15341217	15343454	ftsj methyltransferase domain-containing protein 1 isoform 1	-0.793346	0.0203284	down	-0.720854	0.208768	down	-0.326544	0.0080426	down	-1.1441	0.488047	up	0.0904589	0.0574746	down	-0.681472	0.0596407	down	-0.407957	0.012602	down	-1.47914		0.22963	0.0230263	up	0.174352	0.00529941	up	0.284907
CUST_6260_PI422575199	AGAP003904-RB	AGAP003904	2R	45770628	45774047	disulfide oxidoreductase	-0.73594	0.450066	down	-0.0482071	0.000954215	down	-0.977804	0.00660431	down	-1.03093	0.561685	down	-0.0426989	0.216982	down	-0.153039	0.00258742	down	-1.0673	0.00455953	down	-1.13836		0.412036	0.0105549	up	0.643295	0.195731	up	0.180777
CUST_8256_PI422575199	AGAP000968-RA	AGAP000968	X	18582514	18585274	fasciclin-1 precursor	-0.626563	0.512939	up	0.00788137	0.32991	up	0.0868749	0.0121859	down	-1.66444	0.269327	down	-0.484203	0.217734	down	-0.263138	0.168038	down	-0.255574	0.0182975	down	-1.67098		-0.0150527	0.463757	up	0.00392711	0.360762	down	-0.0340324
CUST_5897_PI422575199	AGAP003632-RA	AGAP003632	2R	40782890	40785367	smooth muscle	-1.16942	0.0689506	down	-0.670424	0.00295695	down	-1.5241	0.0054199	down	-1.66012	0.443771	up	0.309239	0.180971	down	-0.343506	0.00985902	down	-1.3052	0.021922	down	-1.51315		0.586433	0.13264	up	0.5096	0.0792166	up	0.663266
CUST_517_PI422575199	AGAP005125-RA	AGAP005125	2L	10285491	10288399	isoform a	-0.211323	0.163304	up	0.397	0.0299123	down	-0.442713	0.0844861	down	-0.935623	0.360643	up	0.423623	0.197744	up	0.656357	0.210642	down	-0.253417	0.117927	down	-0.689541		0.371669	0.0329553	up	0.289844	0.00878828	up	0.453495
CUST_233_PI422575199	AGAP004878-RA	AGAP004878	2L	4871110	4872374	AGAP004878-PA [Anopheles gambiae str. PEST]	-0.0377651	0.0506383	up	0.486735	0.00481236	down	-0.775543	0.0322814	down	-0.540291	0.462267	up	0.139936	0.124095	up	0.769701	0.186381	down	-0.265221	0.254426	up	0.0980284		0.0271566	0.0743112	up	0.0615044	0.422014	down	-0.00719121
CUST_4862_PI422575199	AGAP002886-RB	AGAP002886	2R	28808249	28811747	beta adrenergic receptor	0.563674	0.00972783	up	0.557758	0.12843	up	0.419483	0.0116082	up	0.788613	0.360968	down	-0.119264	0.163134	up	0.426322	0.0379007	up	0.474813	0.0495136	up	0.715059		-0.27259	0.319806	up	0.123247	0.0170482	down	-0.668428
CUST_9657_PI422575199	AGAP011042-RA	AGAP011042	3L	15672012	15673234	suppressor of cytokine signaling 5	-0.443298	0.508462	up	0.0297531	0.00605988	down	-0.837421	0.0623864	down	-1.09665	0.550218	up	0.0616463	0.130544	up	0.432176	0.124063	down	-0.681495	0.0136049	down	-0.506155		0.033773	0.211361	up	0.0425379	0.322496	up	0.0250081
CUST_3859_PI422575199	AGAP002181-RA	AGAP002181	2R	17189404	17197354	AGAP002181-PA [Anopheles gambiae str. PEST]	0.00301137	0.175815	down	-0.497519	0.502719	up	0.00451445	0.0341196	up	1.45495	0.104737	down	-0.759211	0.100207	down	-1.23224	0.0584888	down	-0.662427	0.0215426	up	0.950792		-0.240999	0.0222743	down	-0.538082	0.398831	up	0.0560841
CUST_13071_PI422575199	AGAP009842-RA	AGAP009842	3R	44093269	44094393	ribonuclease t2	4.56028	0.0437481	up	0.693311	0.000537264	up	5.74552	0.00862376	up	5.82961	0.365308	up	0.286705	0.0065271	up	1.21763	0.000144078	up	6.54905	0.00345067	up	7.32658		1.4294	0.0108701	up	1.51977	0.0159312	up	1.33903
CUST_1382_PI422575199	AGAP005912-RA	AGAP005912	2L	23631515	23632537	guanine nucleotide-binding protein subunit beta 1	0.216296	0.00775307	up	1.04749	0.172228	up	0.353555	0.0209695	down	-0.78685	0.507399	up	0.114588	0.00446561	up	1.25135	0.0917668	up	0.412377	0.0198571	down	-0.980152		-0.535704	0.0774644	down	-0.697815	0.215425	down	-0.373593
CUST_6583_PI422575199	AGAP004123-RA	AGAP004123	2R	50350559	50354332	g-protein coupled receptor	-0.0961242	0.163976	up	0.705782	0.293336	down	-0.315457	0.152168	down	-0.452714	0.192455	down	-0.596783	0.316613	down	-0.15371	0.342974	up	0.0543138	0.136185	down	-0.414961		-0.0608853	0.303549	down	-0.051801	0.2407	down	-0.0699697
CUST_6588_PI422575199	AGAP004129-RA	AGAP004129	2R	50491387	50492715	osiris 6	-0.103486	0.508591	up	0.0402385	0.413831	down	-0.181938	0.0738968	down	-0.578508	0.340536	up	0.310569	0.294852	up	0.232266	0.0229221	up	0.503368	0.0608812	down	-0.636345		-0.00413765	0.438483	up	0.00959887	0.404973	down	-0.0178742
CUST_403_PI422575199	AGAP005034-RA	AGAP005034	2L	8644043	8648237	metabotropic glutamate receptor 8 (mglur group 3)	0.256812	0.0392631	up	0.400394	0.375985	up	0.0853987	0.0212773	up	0.501985	0.401979	down	-0.191607	0.239234	up	0.285026	0.323346	down	-0.0314229	0.143193	up	0.299489		-0.153399	0.0322676	down	-0.111113	0.00598556	down	-0.195685
CUST_5829_PI422575199	AGAP003595-RA	AGAP003595	2R	40378222	40382994	protein rrp5 homolog	0.312452	0.0678788	down	-0.301033	0.001165	up	1.18073	0.0109892	down	-0.504974	0.217732	up	0.422658	0.353162	up	0.116659	0.00650367	up	1.52683	0.19903	down	-0.143503		0.621677	0.0170445	up	0.661759	0.0248816	up	0.581595
CUST_800_PI422575199	AGAP005369-RA	AGAP005369	2L	14698778	14706996	nucleolar and coiled-body phosphoprotein 1	-0.3507	0.0032859	down	-0.592397	0.00628586	down	-0.420128	0.0242949	down	-0.272614	0.369248	up	0.166562	0.0812392	down	-0.416463	0.0138591	down	-0.265785	0.118008	down	-0.136812		0.459067	0.426394	up	0.0217293	0.00120742	up	0.896405
CUST_6564_PI422575199	AGAP001156-RA	AGAP001156	2R	630537	634830	psea-binding protein 95kd	-0.104922	0.484754	up	0.0247148	0.0104801	down	-0.787101	0.147709	down	-0.178387	0.285234	up	0.463837	0.167986	up	0.462828	0.117362	down	-0.337069	0.222065	up	0.185482		0.438298	0.00258355	up	0.490208	0.0050711	up	0.386387
CUST_8061_PI422575199	AGAP000834-RA	AGAP000834	X	15414172	15423553	unc93a protein	0.109964	0.229518	up	0.17029	0.0401585	down	-0.222491	0.0179925	up	0.789933	0.371887	down	-0.364843	0.300824	down	-0.208196	0.0957355	down	-0.527472	0.0884714	up	0.657718		-0.83978	0.000847343	down	-1.07726	0.00336408	down	-0.602301
CUST_10665_PI422575199	AGAP012106-RA	AGAP012106	3L	37743476	37744670	atp synthase beta subunit	1.7009	0.0255555	up	2.34311	0.0349584	up	1.8229	0.108405	up	1.61468	0.508265	down	-0.138066	0.0384511	up	1.54138	0.0243156	up	1.5954	0.0281806	up	1.28794		-0.0102101	0.00964885	up	0.139405	0.00640321	down	-0.159825
CUST_8741_PI422575199	AGAP000383-RA	AGAP000383	X	6974259	7037977	g protein coupled receptor	0.197304	0.361702	up	0.115851	0.3401	down	-0.105298	0.178662	up	0.223479	0.539212	down	-0.130408	0.315684	up	0.166684	0.087827	up	0.61769	0.229637	up	0.165418		0.00830185	0.305082	up	0.0381826	0.38342	down	-0.0215789
DETOX_374_PI422610884	AGAP008356-RA	AGAP008356	3R	9860682	9862739	CYP4H16 - Cytochrome P450 monooxygenase; target probed by LSTM-AGAM-DETOX V3 probe agam-detox-1F6	0.0682854	0.512939	down	-0.0050259	0.430132	up	0.0443676	0.155495	up	0.118537	0.410955	down	-0.153833	0.169776	down	-0.185404	0.0769274	up	0.161716	0.125227	up	0.275522		-0.0330163	0.418774	down	-0.0203749	0.340783	down	-0.0456577
CUST_8827_PI422575199	AGAP000440-RA	AGAP000440	X	7772090	7780456	peroxisomal membrane protein 70 abcd3	0.105421	0.0287146	up	0.186412	0.00928204	up	0.148742	0.0798418	up	0.150226	0.314371	down	-0.0829978	0.264529	up	0.0431938	0.202912	up	0.0473428	0.105287	up	0.0566094		0.0165972	0.441568	up	0.0105337	0.399798	up	0.0226607
CUST_8079_PI422575199	AGAP000850-RA	AGAP000850	X	15720737	15722091	syntaxin 16	-0.33565	0.0159208	down	-0.347665	0.0312446	down	-0.299421	0.0318651	down	-0.412381	0.491648	up	0.0718846	0.113912	down	-0.345395	0.107647	down	-0.282573	0.11587	down	-0.326463		-0.117749	0.0563203	down	-0.275951	0.398717	up	0.0404534
CUST_7056_PI422575199	AGAP004462-RA	AGAP004462	2R	56712791	56713727	ribosomal protein	0.0570072	0.395381	down	-0.0369542	0.119269	up	0.137007	0.133376	up	0.103763	0.449264	up	0.0505304	0.389245	up	0.0157783	0.105277	up	0.0819308	0.245167	up	0.0405188		0.121926	0.322497	down	-0.0314042	0.00425811	up	0.275257
CUST_1966_PI422575199	AGAP007585-RA	AGAP007585	2L	47839530	47881589	sodium-and chloride-activated atp-sensitive potassium channel	-0.0879931	0.105437	up	0.368075	0.123905	down	-0.401365	0.0708995	down	-0.543564	0.351393	up	0.245521	0.037544	up	0.837758	0.0909175	down	-0.257792	0.00895024	down	-0.531071		0.0187715	0.26355	down	-0.0848493	0.178295	up	0.122392
CUST_10565_PI422575199	AGAP012009-RA	AGAP012009	3L	36227929	36234488	chromodomain helicase-dna-binding protein 3	-0.0720364	0.280759	up	0.170148	0.154765	down	-0.403928	0.246267	up	0.100542	0.323263	up	0.130709	0.313857	up	0.0660652	0.0940022	down	-0.24212	0.188988	down	-0.122925		0.0921154	0.33517	up	0.0635531	0.205268	up	0.120678
CUST_5446_PI422575199	AGAP003303-RA	AGAP003303	2R	35351562	35357083	organic cation transporter	0.276096	0.345615	down	-0.0886095	0.421618	down	-0.0701833	0.00523958	up	1.42121	0.316755	down	-0.0939491	0.113912	down	-0.377629	0.0556725	down	-0.457453	0.014258	up	1.22924		-0.244448	0.0008262	down	-0.285685	0.00166128	down	-0.203211
CUST_12394_PI422575199	AGAP009165-RA	AGAP009165	3R	28044277	28045088	cg11699-ra protein	-0.163312	0.0242185	down	-0.507701	0.0339146	up	0.310694	0.0373858	down	-0.3536	0.324523	up	0.157799	0.0152299	down	-0.493484	0.0626732	up	0.279915	0.0241299	down	-0.215697		-0.317567	0.114645	down	-0.284929	0.0749026	down	-0.350206
CUST_5665_PI422575199	AGAP003493-RC	AGAP003493	2R	38649238	38656290	sugar transporter	0.799265	0.142001	down	-1.04365	0.492197	down	-0.0683766	0.00918083	up	3.80426	0.410893	down	-0.373025	0.0813196	down	-1.20357	0.123357	down	-0.699725	0.00792213	up	4.00666		-0.257788	0.00364257	down	-0.400546	0.108012	down	-0.11503
CUST_8926_PI422575199	AGAP000532-RB	AGAP000532	X	9497930	9506017	histone deacetylase 6 isoform b	0.319243	0.00254777	up	0.330525	0.0286793	down	-0.258775	0.00572562	up	0.596647	0.172433	up	0.224398	0.0127509	up	0.473258	0.213612	down	-0.0644968	0.00830492	up	0.8383		0.0596308	0.0135216	up	0.334694	0.0472751	down	-0.215433
DETOX_222_PI422610884	AGAP008019-RA	AGAP008019	3R	4321507	4323866	CYP12F3 - Cytochrome P450 monooxygenase; target probed by LSTM-AGAM-DETOX V3 probe agam-detox-1G1; alternative detox probe for AG_DETOX_P074	-0.494654	0.513524	down	-0.0156799	0.131938	down	-0.644027	0.128273	down	-0.5132	0.549171	up	0.104304	0.304964	down	-0.124159	0.0770218	down	-0.601502	0.0277747	down	-1.06936		0.146004	0.00663741	up	0.182335	0.0301412	up	0.109673
CUST_5531_PI422575199	AGAP003366-RA	AGAP003366	2R	36878348	36890038	myotubularin-related protein 13	0.338937	0.00206495	up	0.889062	0.222157	down	-0.138273	0.117034	up	0.111699	0.303888	up	0.226144	0.0179097	up	0.943038	0.340864	up	0.0137989	0.148712	up	0.214294		0.237045	0.000671066	up	0.369626	0.0158695	up	0.104463
CUST_5972_PI422575199	AGAP013281-RA	AGAP013281	2R	42182745	42188042	isoform b	-0.372952	0.412888	down	-0.242085	0.351846	up	0.409788	0.147535	down	-0.654299	0.480886	up	0.27631	0.358345	down	-0.290373	0.240633	down	-0.132604	0.0156681	down	-1.32814		0.010999	0.20589	up	0.0940089	0.266815	down	-0.0720109
CUST_484_PI422575199	AGAP005098-RA	AGAP005098	2L	10059627	10059806	atp synthase subunit mitochondrial	-0.104019	0.461694	up	0.195586	0.465689	up	0.169796	0.238733	down	-0.216518	0.317721	up	0.434001	0.195146	down	-0.440743	0.154515	down	-0.378437	0.24658	up	0.0462022		-0.0711929	0.137293	down	-0.0576453	0.0628194	down	-0.0847405
CUST_2879_PI422575199	AGAP007325-RB	AGAP007325	2L	45353445	45360301	rna-binding protein	0.614953	0.0240497	up	0.230055	0.0278645	up	1.33923	0.0205238	up	0.411931	0.434975	up	0.114327	0.107731	up	0.178938	0.00672206	up	1.17698	0.074778	up	0.352579		-0.101706	0.0823075	down	-0.202711	0.47475	down	-0.000701397
CUST_3376_PI422575199	AGAP001797-RH	AGAP001797	2R	10541384	10585913	tropomyosin invertebrate	0.794576	0.00198554	up	0.863169	0.00584289	up	0.322518	0.0152975	up	0.963383	0.384343	up	0.174574	0.0214204	up	1.01487	0.0320309	up	0.406687	0.0210781	up	1.19683		-0.648837	0.335718	up	0.237497	0.0137756	down	-1.53517
CUST_12895_PI422575199	AGAP009673-RA	AGAP009673	3R	38233196	38249780	glutaminyl-peptide cyclotransferase	-0.270445	0.417522	down	-0.0801796	0.311484	up	0.211547	0.0664658	down	-0.814072	0.548838	up	0.0949968	0.385221	up	0.093524	0.295617	down	-0.149096	0.0266974	down	-0.884396		0.00459963	0.357196	up	0.0250071	0.403354	down	-0.0158078
CUST_7169_PI422575199	AGAP004569-RA	AGAP004569	2R	57650980	57653164	plasma kallikrein	-0.117163	0.501733	down	-0.0150032	0.461205	down	-0.0279167	0.0701804	down	-0.342068	0.424687	down	-0.149052	0.18761	down	-0.177395	0.348676	down	-0.0286675	0.208676	down	-0.111928		-0.0349896	0.398669	down	-0.0253011	0.334178	down	-0.0446782
DETOX_578_PI422610884	AGAP004164-RB	AGAP004164	2R	50997215	51001446	GSTD1_6 - Glutathion S-transferase; target probed by LSTM-AGAM-DETOX V3 probe agam-detox-1N6	-0.129774	0.231005	down	-0.0504542	0.449342	down	-0.0257413	0.0102469	down	-0.668671	0.372325	up	0.328529	0.223718	up	0.263889	0.177239	up	0.182072	0.106965	down	-0.47974		0.820747	0.00289578	up	1.10157	0.0238381	up	0.539928
CUST_7735_PI422575199	AGAP000066-RA	AGAP000066	X	1026072	1029625	transcription factor sox-5	0.297884	0.0603094	down	-0.269446	0.0174655	up	0.847311	0.152625	up	0.156184	0.601131	down	-0.00208517	0.083535	down	-0.356259	0.00360959	up	1.01116	0.0559331	up	0.39835		-0.123123	0.0093681	down	-0.240944	0.454787	down	-0.00530286
CUST_1528_PI422575199	AGAP006044-RA	AGAP006044	2L	25573237	25576590	serine threonine-protein kinase 3	-0.38031	0.341184	up	0.183452	0.027342	down	-0.652123	0.0147128	down	-0.93283	0.349551	up	0.200818	0.0950869	up	0.161964	0.013212	down	-0.422155	0.0187882	down	-0.620165		0.132327	0.0852102	up	0.10874	0.0351704	up	0.155913
CUST_5570_PI422575199	AGAP013445-RA	AGAP013445	2R	37494287	37495123	AGAP013445-PA [Anopheles gambiae str. PEST]	-0.105642	0.439308	down	-0.112821	0.221513	down	-0.317554	0.0991184	down	-0.186902	0.479641	down	-0.290483	0.265188	up	0.217572	0.150889	up	0.356513	0.107283	down	-0.590659		0.00550263	0.342497	up	0.0241469	0.406213	down	-0.0131416
CUST_7816_PI422575199	AGAP000651-RA	AGAP000651	X	11655373	11664337	actin	0.0109461	0.0078092	up	0.432219	0.000337547	down	-0.626139	0.0126264	up	0.546055	0.191455	down	-0.143504	0.0101223	up	0.256033	0.00015675	down	-0.898187	0.0169749	up	0.355696		-0.456249	0.0504694	down	-0.215723	0.00174473	down	-0.696775
CUST_6401_PI422575199	AGAP004006-RA	AGAP004006	2R	47823993	47825186	AGAP004006-PA [Anopheles gambiae str. PEST]	0.0401102	0.446118	up	0.0876858	0.0831175	down	-0.539738	0.0601332	up	0.330724	0.434708	down	-0.222674	0.167681	down	-0.397156	0.307331	down	-0.0890665	0.116309	up	0.848212		0.256242	0.00748571	up	0.296273	0.019377	up	0.216212
CUST_9133_PI422575199	AGAP010466-RA	AGAP010466	3L	3968207	3981503	AGAP010466-PA [Anopheles gambiae str. PEST]	0.0630124	0.431642	down	-0.0694318	0.425559	down	-0.0778036	0.141314	up	0.107151	0.457175	down	-0.151547	0.413559	up	0.0092253	0.316555	up	0.0376242	0.034642	up	0.371309		-0.0350151	0.427156	down	-0.0140449	0.265114	down	-0.0559853
CUST_7344_PI422575199	AGAP001554-RA	AGAP001554	2R	6128528	6130602	mgc108470 protein	0.00170142	0.0320544	down	-1.18837	0.11529	down	-0.50653	0.101298	up	0.81023	0.553327	down	-0.147744	0.0892411	down	-0.997002	0.356664	up	0.0133229	0.020386	up	1.87856		0.0852859	0.293221	up	0.0394703	0.0452802	up	0.131102
CUST_1974_PI422575199	AGAP006490-RA	AGAP006490	2L	32903473	32908683	tyrosine kinase	0.0737204	0.430243	up	0.04086	0.0107071	up	0.599107	0.0357696	down	-0.560818	0.372052	down	-0.112804	0.126426	down	-0.183918	0.000750948	up	0.541824	0.281369	up	0.00526734		-0.0757782	0.440837	down	-0.0149203	0.145647	down	-0.136636
CUST_13581_PI422575199	AGAP012431-RA	AGAP012431	UNKN	455777	456720	anopheles gambiae pest agap012431-pa	-0.584026	0.0537763	down	-0.474961	0.067601	down	-0.680838	0.0158759	down	-0.855821	0.151525	up	0.243518	0.072546	down	-0.298816	0.0388201	down	-0.516552	0.00701706	down	-0.677167		-0.0113959	0.421915	down	-0.0299754	0.463527	up	0.0071836
CUST_11860_PI422575199	AGAP008616-RA	AGAP008616	3R	13713768	13714365	zinc finger protein	-0.601043	0.150873	down	-0.695054	0.460708	up	0.0820603	0.0073512	down	-1.32574	0.475623	down	-0.188434	0.172369	down	-0.519001	0.265157	up	0.0481187	0.027059	down	-1.19664		0.132386	0.0306137	up	0.0989659	0.00659006	up	0.165807
CUST_5202_PI422575199	AGAP001349-RA	AGAP001349	2R	3394542	3395858	chronic lymphocytic leukemia deletion region gene 6 protein	-0.633421	0.00389897	down	-0.713212	0.264757	up	0.12584	0.00491329	down	-1.01107	0.248742	down	-0.219943	0.00503592	down	-0.973663	0.165566	down	-0.0958334	0.00689	down	-1.13259		0.113039	0.372888	down	-0.0508793	0.0502459	up	0.276957
CUST_964_PI422575199	AGAP005524-RB	AGAP005524	2L	16611929	16613808	isoform a	0.568446	0.454546	down	-0.0402868	0.35181	up	0.184151	0.0768054	up	0.179303	0.372868	up	0.543602	0.294122	up	0.467368	0.104766	up	1.29163	0.125057	up	1.32851		0.138649	0.082531	up	0.146526	0.104545	up	0.130772
CUST_8792_PI422575199	AGAP000434-RA	AGAP000434	X	7701644	7706535	oligosaccharyl transferase	0.438959	0.312429	down	-0.107834	0.47133	up	0.0200147	0.223886	up	0.185258	0.463479	down	-0.309284	0.191929	up	0.648497	0.0438635	up	0.699998	0.0401041	up	1.18782		-0.00612223	0.325456	up	0.0278031	0.254213	down	-0.0400476
CUST_10428_PI422575199	AGAP011851-RA	AGAP011851	3L	34053468	34064120	eukaryotic translation initiation factor 3 subunit	-0.236268	0.00832433	down	-0.517713	0.442987	down	-0.0590649	0.119342	down	-0.166122	0.484357	down	-0.0781412	0.0760866	down	-0.420914	0.28376	up	0.0494903	0.0462301	down	-0.303283		-0.0880216	0.0356463	down	-0.269964	0.243238	up	0.0939208
CUST_2351_PI422575199	AGAP006838-RA	AGAP006838	2L	39153888	39162819	cg13934	0.148984	0.503306	up	0.0168189	0.0142031	up	0.672217	0.0464371	up	0.532656	0.286826	down	-0.359842	0.0080698	down	-0.385456	0.332995	down	-0.0361539	0.225597	up	0.0938217		-0.216171	0.313407	up	0.0967878	0.0150283	down	-0.52913
CUST_1932_PI422575199	AGAP006451-RA	AGAP006451	2L	32258595	32262542	homeodomain transcription factor	0.285897	0.495634	up	0.0404746	0.351299	up	0.392481	0.168916	up	0.408114	0.58641	up	0.0161626	0.104063	down	-0.2139	0.071512	up	0.407101	0.0134893	up	0.681109		0.0193632	0.352345	up	0.0199244	0.359827	up	0.018802
CUST_11750_PI422575199	AGAP008487-RA	AGAP008487	3R	11220766	11223124	sphingomyelin phosphodiesterase	0.18779	0.0272373	down	-0.80047	0.415986	down	-0.252881	0.303203	up	0.00128493	0.293265	up	1.13075	0.40923	down	-0.0254685	0.106919	up	0.761557	0.0393887	up	1.44272		1.09555	0.364099	up	0.224194	0.0103569	up	1.9669
CUST_8615_PI422575199	AGAP000255-RC	AGAP000255	X	4818589	4894449	discs large isoform k	0.503446	0.0502751	up	0.434837	0.469465	down	-0.0278737	0.00725638	up	1.16309	0.595364	down	-0.00528381	0.0726249	up	0.422436	0.322776	down	-0.0336952	0.00921601	up	1.06188		-0.402005	0.00767588	down	-0.43007	0.0117142	down	-0.373941
CUST_8814_PI422575199	AGAP000061-RA	AGAP000061	X	954969	961877	homeobox protein onecut	0.483694	0.50612	down	-0.0117906	0.294056	up	0.173004	0.00645006	up	1.28684	0.535413	up	0.0787514	0.368118	up	0.0345308	0.185727	up	0.140681	0.0118563	up	1.2789		-0.5613	0.00081767	down	-0.664752	0.00171877	down	-0.457848
CUST_10430_PI422575199	AGAP011854-RA	AGAP011854	3L	34237348	34253793	AGAP011854-PA [Anopheles gambiae str. PEST]	-0.0339203	0.44186	up	0.170416	0.428738	up	0.154702	0.298645	down	-0.0260729	0.200077	down	-0.576973	0.32277	down	-0.126193	0.288692	down	-0.142016	0.0597894	down	-0.234358		0.00452463	0.34225	up	0.0229121	0.397922	down	-0.0138629
CUST_5061_PI422575199	AGAP003024-RD	AGAP003024	2R	31230560	31232558	ribosome-binding factor mitochondrial-like	-0.130176	0.203706	down	-0.176657	0.415367	up	0.0472016	0.215792	down	-0.134365	0.390374	up	0.213879	0.194722	down	-0.159713	0.0685079	up	0.207451	0.0951202	down	-0.564973		-0.0163411	0.437486	down	-0.0137835	0.422644	down	-0.0188987
CUST_5684_PI422575199	AGAP003503-RA	AGAP003503	2R	38752056	38756298	nup133	-0.329296	0.0113209	up	0.252198	0.000612377	down	-0.734498	0.00455134	down	-0.731122	0.252492	up	0.174851	0.0642339	up	0.40492	0.01112	down	-0.613855	0.0297795	down	-0.553421		0.414833	0.00119903	up	0.644208	0.0403965	up	0.185458
CUST_3839_PI422575199	AGAP002157-RB	AGAP002157	2R	16574588	16583302	isoform a	0.0229885	0.0300892	down	-0.507389	0.0189775	up	0.741137	0.24986	up	0.109105	0.362796	down	-0.205217	0.0119552	down	-0.783701	0.0333161	up	0.457774	0.191581	up	0.121004		-0.924785	0.0106255	down	-0.862038	0.00701584	down	-0.987532
CUST_5648_PI422575199	AGAP003476-RA	AGAP003476	2R	38184428	38185694	protein bccip-like protein	-0.153722	0.285776	down	-0.174198	0.217641	down	-0.188855	0.031317	down	-0.551359	0.128058	up	0.357401	0.240716	up	0.202071	0.243694	up	0.0496458	0.099151	down	-0.259637		-0.136195	0.171905	down	-0.15189	0.226819	down	-0.120499
CUST_1558_PI422575199	AGAP006072-RA	AGAP006072	2L	26056657	26062439	molybdopterin cofactor synthesis protein a	-0.540745	0.0485246	down	-0.449117	0.0372877	down	-0.712631	0.253244	down	-0.0533639	0.446932	down	-0.0849457	0.00806226	down	-0.652725	0.00518166	down	-0.943613	0.0304505	down	-0.433018		-0.0218149	0.123804	down	-0.187277	0.185505	up	0.143648
CUST_4828_PI422575199	AGAP013314-RA	AGAP013314	2R	28316658	28317318	AGAP013314-PA [Anopheles gambiae str. PEST]	0.895939	0.0929445	up	1.14135	0.0852104	up	1.18874	0.126312	up	0.743599	0.500017	down	-0.108567	0.244186	up	0.438646	0.187521	up	0.856949	0.0391375	up	1.00635		0.00789274	0.43092	up	0.0127799	0.4659	up	0.00300556
CUST_6270_PI422575199	AGAP003912-RA	AGAP003912	2R	46080422	46080697	histone h2b	0.218838	0.205808	down	-0.229522	0.0790873	up	0.260671	0.0325044	up	0.773572	0.179305	down	-0.179872	0.198447	down	-0.279825	0.0622316	up	0.128848	0.0622833	up	0.659282		0.580212	0.0880998	up	0.562428	0.0770934	up	0.597997
CUST_5395_PI422575199	AGAP003275-RA	AGAP003275	2R	34782135	34786741	bumetanide-sensitive sodium- -chloride cotransporter	-0.13179	0.228032	up	0.237056	0.1008	down	-0.681251	0.120746	down	-0.366579	0.402194	down	-0.224231	0.381708	down	-0.075573	0.30902	down	-0.119164	0.225596	up	0.214772		-0.0327929	0.229495	down	-0.0355085	0.267038	down	-0.0300773
CUST_1191_PI422575199	AGAP005731-RA	AGAP005731	2L	19922903	19927047	transcription initiation factor tfiid subunit 2	-0.0856179	0.216741	down	-0.0669066	0.0010554	down	-0.386603	0.14094	down	-0.110974	0.181846	up	0.247009	0.116148	up	0.270709	0.0705342	down	-0.180502	0.257624	down	-0.0394306		0.0889105	0.462141	up	0.00407828	0.038048	up	0.173743
CUST_3331_PI422575199	AGAP005498-RC	AGAP005498	2L	16235991	16255422	phospholipid scramblase 1	1.30778	0.500351	down	-0.0657588	0.00334405	up	4.0995	0.123151	up	1.51035	0.0760762	down	-1.2327	0.144872	down	-1.01317	0.0073445	up	3.03664	0.244014	up	0.279098		1.1656	0.000736729	up	1.44499	0.00194734	up	0.886212
CUST_8022_PI422575199	AGAP000812-RA	AGAP000812	X	14888685	14897448	protein mo25	-0.298808	0.0192476	down	-0.45093	0.256944	up	0.168365	0.0535868	down	-0.315459	0.177151	down	-0.342916	0.0548592	down	-0.671684	0.296726	down	-0.049155	0.0132432	down	-0.473985		0.148955	0.277921	down	-0.122899	0.034197	up	0.420809
DETOX_733_PI422610884	AGAP010735-RA	AGAP010735	3L	9089962	9103038	PX5A - Peroxidase; cross-hyb with PX5A; target probed by LSTM-AGAM-DETOX V3 probe agam-detox-1J21	-0.025638	0.154239	up	0.503412	0.15285	up	0.49557	0.192999	down	-0.398915	0.0474078	down	-0.704856	0.413795	down	-0.0113939	0.321923	up	0.0850855	0.0616715	down	-0.827587		0.115002	0.00803527	up	0.39021	0.09085	down	-0.160205
CUST_1270_PI422575199	AGAP005802-RA	AGAP005802	2L	21199038	21200529	60s ribosomal protein l8	0.0242925	0.205942	up	0.091588	0.0151072	down	-0.312003	0.157955	down	-0.0918002	0.202058	up	0.296238	0.0773883	up	0.476156	0.173893	down	-0.0850741	0.233037	up	0.0668888		0.366248	0.0178967	up	0.309554	0.00697085	up	0.422942
CUST_13513_PI422575199	AGAP010288-RA	AGAP010288	3R	52172251	52173633	ring and yy1 binding protein	-0.367642	0.436676	down	-0.0912589	0.157044	down	-0.304359	0.025242	down	-0.666104	0.553771	down	-0.0454293	0.337154	down	-0.126132	0.106405	down	-0.332526	0.0306343	down	-0.685471		0.0989357	0.0310036	up	0.25716	0.316399	down	-0.059289
CUST_8331_PI422575199	AGAP001031-RA	AGAP001031	X	19776387	19778243	coiled-coil domain-containing protein 95	0.190028	0.243359	up	0.26041	0.184924	down	-0.362055	0.0409781	up	0.309163	0.204747	up	0.175084	0.103667	up	0.480475	0.0836016	up	0.234241	0.121188	up	0.217933		0.0614111	0.105319	up	0.0506642	0.0469701	up	0.072158
CUST_7765_PI422575199	AGAP000610-RA	AGAP000610	X	11077270	11078705	salivary protein sg1b	0.225562	0.0111368	up	0.669403	0.225957	down	-0.101856	0.00727399	up	0.437104	0.271702	down	-0.206322	0.0211499	up	0.444251	0.0213894	down	-0.35029	0.0423972	up	0.25476		-0.619379	0.114856	down	-0.267235	0.00352786	down	-0.971523
CUST_7368_PI422575199	AGAP013143-RA	AGAP013143	2R	61011618	61175271	rho gtpase-activating protein 26	-0.0883232	0.154784	down	-0.40701	0.227476	up	0.187685	0.0374063	up	0.171998	0.369107	down	-0.138329	0.0105606	down	-0.613263	0.0882663	up	0.211019	0.201683	down	-0.0803677		0.0102417	0.279527	down	-0.0239581	0.137031	up	0.0444415
DETOX_217_PI422610884	AGAP008021-RA	AGAP008021	3R	4325889	4326489	CYP12F2 - Cytochrome P450 monooxygenase; target probed by LSTM-AGAM-DETOX V3 probe agam-detox-1F1	0.616254	0.0371414	up	0.516753	0.0017069	up	1.01762	0.00298971	up	1.20694	0.0102113	down	-0.556513	0.417429	down	-0.000238943	0.0307295	up	0.304769	0.00915381	up	0.651684		1.08937	0.0138083	up	0.782034	0.00250331	up	1.39671
CUST_1691_PI422575199	AGAP006186-RC	AGAP006186	2L	27894349	27928675	calcium-transporting atpase sarcoplasmic endoplasmic reticulum type (calcium pump)	0.0983838	0.273685	down	-0.0472244	0.486057	down	-0.0100087	0.0669695	up	0.344624	0.545616	up	0.0436462	0.190603	down	-0.0746197	0.297126	down	-0.0277485	0.00784111	up	0.405281		-0.039038	0.202266	down	-0.188188	0.316379	up	0.110112
CUST_4847_PI422575199	AGAP002880-RA	AGAP002880	2R	28588445	28589659	jun activation domain binding protein	-0.0907679	0.26691	down	-0.0504955	0.105662	up	0.10582	0.00755245	down	-0.475013	0.387275	up	0.07586	0.0837003	up	0.0870585	0.0200702	up	0.231692	0.00838583	down	-0.44367		0.198343	0.0034724	up	0.456968	0.281729	down	-0.060283
CUST_8316_PI422575199	AGAP001025-RA	AGAP001025	X	19714751	19718165	cg18136 cg18136-pa	-0.0582974	0.00588869	up	0.341882	0.0317648	down	-0.210303	0.00801785	down	-0.390678	0.495908	up	0.0720059	0.0419935	up	0.477245	0.183884	down	-0.0820105	0.0186923	down	-0.48592		-0.163802	0.303317	up	0.164304	0.0669507	down	-0.491907
CUST_5830_PI422575199	AGAP003596-RA	AGAP003596	2R	40388985	40391941	isoform a	0.217948	0.406168	up	0.0577485	0.199774	down	-0.231712	0.00386044	up	0.605481	0.262424	up	0.163427	0.150323	up	0.239173	0.337445	down	-0.014881	0.00726333	up	0.651877		-0.120886	0.157562	down	-0.14705	0.260468	down	-0.0947231
CUST_10121_PI422575199	AGAP011526-RA	AGAP011526	3L	26521434	26531738	fat-like cadherin-related tumor suppressor-like protein	-0.0440125	0.432926	down	-0.148044	0.479135	down	-0.0861588	0.0191555	down	-0.880498	0.60059	up	0.0115937	0.255356	up	0.298134	0.0270134	up	0.731037	0.156616	down	-0.178545		-0.0561056	0.194689	down	-0.0396349	0.0664495	down	-0.0725762
CUST_10071_PI422575199	AGAP011476-RA	AGAP011476	3L	25026924	25029981	isoform b	-0.922876	0.194089	down	-0.367503	0.0338604	down	-0.526856	0.0111127	down	-0.996288	0.222054	down	-0.636592	0.0813033	down	-0.879259	0.0093364	down	-1.10943	0.0175236	down	-1.65792		-0.12262	0.039525	down	-0.520545	0.153474	up	0.275304
CUST_225_PI422575199	AGAP004871-RA	AGAP004871	2L	4749123	4756753	isoform b	0.754861	0.0156406	up	0.532724	0.00402401	up	0.551072	0.00905648	up	1.42225	0.161654	down	-0.145213	0.101976	up	0.319946	0.0140581	up	0.483958	0.00487118	up	1.21921		-0.227337	0.0101633	down	-0.193953	0.00422227	down	-0.26072
CUST_507_PI422575199	AGAP005118-RA	AGAP005118	2L	10244435	10245368	mitochondrial ribosomal protein s17	0.0790754	0.0399779	down	-0.346793	0.0465991	up	0.425432	0.101611	up	0.258258	0.390214	down	-0.0779233	0.0706587	down	-0.355905	0.0636183	up	0.297988	0.0862495	up	0.195472		-0.463706	0.0384319	down	-0.351412	0.00904631	down	-0.576
CUST_13944_PI422575199	AGAP012838-RA	AGAP012838	UNKN	33265988	33266657	glutathione transferase gst1-6	0.937977	0.00801699	up	0.793792	0.00282804	up	1.09399	0.0120017	up	0.999519	0.434708	down	-0.169327	0.0475412	up	0.78997	0.00677452	up	0.999106	0.023523	up	0.951488		0.389079	0.00571396	up	1.01898	0.188406	down	-0.240817
CUST_6859_PI422575199	AGAP004316-RA	AGAP004316	2R	54393072	54393473	kda salivary protein	-1.92894	0.0223547	down	-1.28586	0.000340199	down	-2.94751	0.00613888	down	-2.1165	0.353168	up	0.366258	0.0249867	down	-0.952345	0.00138903	down	-2.58914	0.0102818	down	-1.6823		0.145238	0.152165	up	0.777351	0.261333	down	-0.486874
CUST_4615_PI422575199	AGAP002708-RB	AGAP002708	2R	25936374	25944762	AGAP002708-PB [Anopheles gambiae str. PEST]	0.153494	0.141718	down	-0.490172	0.23729	up	0.455387	0.153797	up	0.371513	0.247126	up	0.308557	0.33853	down	-0.234038	0.161004	up	0.533441	0.214467	up	0.284832		-0.244533	0.0302677	down	-0.207585	0.0123171	down	-0.281481
DETOX_383_PI422610884	AGAP000088-RA	AGAP000088	X	1457228	1458852	CYP4H19 - Cytochrome P450 monooxygenase; suspected Ensembl annotation error; target probed by LSTM-AGAM-DETOX V3 probe agam-detox-1C18	0.25783	0.325646	up	0.161576	0.176104	down	-0.273515	0.158909	up	0.168192	0.407871	up	0.332756	0.115754	up	0.49373	0.197173	up	0.465996	0.125658	up	0.531004		0.00859555	0.356887	up	0.0290164	0.429662	down	-0.0118253
CUST_8215_PI422575199	AGAP000948-RA	AGAP000948	X	18319986	18320947	ccr4-not transcription complex subunit 6-like-b	-0.505679	0.00531682	down	-0.688844	0.345137	up	0.045462	0.0164322	down	-0.408314	0.137855	down	-0.310549	0.00407275	down	-0.840845	0.00981221	down	-0.337899	0.00465361	down	-0.803636		-0.130199	0.0325396	down	-0.311776	0.366465	up	0.0513782
CUST_1660_PI422575199	AGAP006162-RA	AGAP006162	2L	27439474	27440764	deoxyribonuclease tatd	-0.0831849	0.460801	down	-0.0302347	0.00421354	down	-0.519553	0.172958	down	-0.109658	0.127674	up	0.245366	0.189733	up	0.298096	0.0479031	down	-0.288564	0.175535	up	0.150804		-0.145163	0.0929097	up	0.231603	0.010507	down	-0.52193
CUST_1474_PI422575199	AGAP005995-RA	AGAP005995	2L	24600858	24606154	lethal malignant blood isoform c	-0.0992324	0.449297	up	0.138672	0.402767	down	-0.210557	0.193373	down	-0.442529	0.375926	down	-0.349697	0.392385	down	-0.0450079	0.0877287	up	0.415945	0.0615479	down	-0.451918		0.00640898	0.184113	up	0.035994	0.284064	down	-0.023176
CUST_3510_PI422575199	AGAP001938-RA	AGAP001938	2R	12671583	12673939	nucleolar protein 66	-0.236373	0.43291	down	-0.0466016	0.00263693	down	-0.81736	0.0392231	down	-0.472528	0.292786	up	0.401622	0.118925	up	0.427548	0.029107	down	-0.399003	0.204775	down	-0.110292		0.424453	0.0934013	up	0.32027	0.0266276	up	0.528637
CUST_3988_PI422575199	AGAP002272-RB	AGAP002272	2R	18416769	18456860	ankyrin unc44	1.27091	0.0132716	up	1.24341	0.237333	down	-0.265934	0.00652916	up	3.14529	0.443473	down	-0.228631	0.0414274	up	1.12255	0.0878485	down	-0.544275	0.00547792	up	2.92441		-0.404125	0.399811	down	-0.0477207	0.00506236	down	-0.760529
CUST_3656_PI422575199	AGAP002043-RA	AGAP002043	2R	14412816	14414564	AGAP002043-PA [Anopheles gambiae str. PEST]	1.83827	0.00488187	up	1.83674	0.00904632	up	1.98446	0.0195298	up	2.11646	0.227882	down	-0.458683	0.037079	up	1.44324	0.0135279	up	1.78834	0.0232119	up	1.86036		0.24508	0.0106946	up	0.363636	0.146237	up	0.126524
CUST_7250_PI422575199	AGAP004608-RA	AGAP004608	2R	58346783	58354002	cg8516 cg8516-pa	-0.543537	0.00373514	down	-0.561559	0.0372904	down	-0.340973	0.0116358	down	-0.809549	0.582757	up	0.0205351	0.0342244	down	-0.472487	0.0829513	down	-0.27744	0.0267796	down	-0.799216		0.143951	0.416535	up	0.0124969	0.00391543	up	0.275406
CUST_2491_PI422575199	AGAP006968-RA	AGAP006968	2L	40404295	40407881	anion exchange protein slc4a2	0.171019	0.0750096	up	0.481486	0.00909932	up	1.66601	0.0421502	down	-0.790336	0.252623	down	-0.395152	0.137579	down	-0.305509	0.0139938	up	1.06401	0.00751151	down	-1.08954		-0.158996	0.00237375	down	-0.201835	0.0119502	down	-0.116158
CUST_2625_PI422575199	AGAP007097-RA	AGAP007097	2L	42578782	42579991	translation initiation factor eif-2b subunit beta	-0.214951	0.0313817	down	-0.146095	0.122184	up	0.060422	0.0368201	down	-0.239108	0.116754	down	-0.199711	0.00877726	down	-0.392634	0.0992973	down	-0.121828	0.00642561	down	-0.450463		-0.21102	0.0997129	down	-0.146425	0.0200316	down	-0.275615
CUST_6328_PI422575199	AGAP003982-RB	AGAP003982	2R	47471833	47473824	methyl-cpg binding protein	-0.450668	0.240287	down	-0.135691	0.0596484	down	-0.478916	0.0182764	down	-0.818358	0.358314	up	0.136517	0.317529	down	-0.0883642	0.0234622	down	-0.416784	0.0191469	down	-0.765895		0.0672167	0.161377	up	0.182368	0.394275	down	-0.0479342
DETOX_93_PI422610884	AGAP003569-RA	retired	0	0	0	COE8543 - Putative Carboxylesterase	0.538761	0.148491	up	0.798271	0.105615	up	0.225679	0.0790665	up	1.24744	0.348233	down	-0.367331	0.240831	up	0.352962	0.341304	down	-0.0581224	0.138434	up	0.666337		-0.070831	0.126665	down	-0.0591683	0.0637837	down	-0.0824938
CUST_9546_PI422575199	AGAP010916-RA	AGAP010916	3L	12930997	12931665	carboxylesterase	-0.476709	0.316013	up	0.389294	0.331069	down	-0.179056	0.0861307	down	-0.618339	0.264956	down	-0.486928	0.229681	down	-0.31528	0.0996682	down	-0.977099	0.0373123	down	-1.15977		0.307879	0.0656478	up	0.266991	0.0330584	up	0.348766
CUST_11949_PI422575199	AGAP008708-RA	AGAP008708	3R	15829312	15830557	protein tyrosine phosphatase prl	0.383888	0.0187209	up	0.56111	0.105856	down	-0.217024	0.0344664	up	0.536991	0.0633149	up	0.266065	0.0349602	up	0.704379	0.344406	down	-0.0124032	0.0235486	up	0.730275		0.137715	0.470731	down	-0.00379	0.0922075	up	0.279221
CUST_13613_PI422575199	AGAP012464-RA	AGAP012464	UNKN	4402406	4412447	isoform e	-0.279674	0.176811	down	-0.165108	0.114946	up	0.143446	0.0260701	down	-0.416463	0.212072	down	-0.267148	0.122083	down	-0.483762	0.166364	down	-0.18525	0.0458711	down	-0.57091		-0.351017	0.0109265	down	-0.195653	0.000911649	down	-0.506382
CUST_1777_PI422575199	AGAP006263-RA	AGAP006263	2L	28771405	28774168	arrestin-like protein	1.19881	0.0121	up	0.963032	0.0187164	down	-0.804157	0.00351412	up	4.09292	0.44756	down	-0.262744	0.028544	up	0.721203	0.0259185	down	-0.777179	0.00338905	up	2.99703		-0.726067	0.00068295	down	-2.28475	0.00750833	up	0.832618
CUST_1142_PI422575199	AGAP005682-RA	AGAP005682	2L	18725671	18740086	isoform a	0.538393	0.0409117	up	0.339326	0.00857469	up	0.497562	0.0128245	up	0.529496	0.452218	up	0.0633998	0.0102774	up	0.529471	0.000724273	up	0.719165	0.00958338	up	0.615342		-0.385186	0.173539	down	-0.184487	0.0112648	down	-0.585885
CUST_7343_PI422575199	AGAP001555-RA	AGAP001555	2R	6146692	6148924	zinc finger protein 90	-0.892302	0.250499	down	-0.391712	0.0297228	down	-0.826309	0.0107145	down	-1.74922	0.463479	up	0.144086	0.333199	down	-0.14782	0.0734938	down	-0.450235	0.0278594	down	-1.78851		0.328511	0.106302	up	0.236364	0.0258349	up	0.420658
CUST_8801_PI422575199	AGAP000420-RA	AGAP000420	X	7545011	7550460	AGAP000420-PA [Anopheles gambiae str. PEST]	0.333517	0.0118454	up	0.433682	0.340968	down	-0.0843771	0.0185058	up	0.758373	0.408864	down	-0.0791194	0.0178753	up	0.351741	0.0637889	down	-0.149765	0.022269	up	0.691447		-0.264484	0.0175366	down	-0.536153	0.465918	up	0.0071843
CUST_7959_PI422575199	AGAP000744-RA	AGAP000744	X	13623925	13626564	cuticular protein 97ea	0.0162649	0.503645	up	0.0231284	0.49134	up	0.0332797	0.29624	down	-0.0244139	0.57577	up	0.0137089	0.379155	up	0.0622502	0.347451	down	-0.0184704	0.276453	up	0.0218153		-0.0690389	0.141615	down	-0.0963447	0.324123	down	-0.0417331
CUST_11560_PI422575199	AGAP008277-RA	AGAP008277	3R	8491071	8493083	serine protease p76	0.0936296	0.434859	down	-0.0654891	0.437551	up	0.0450128	0.15856	up	0.136667	0.387585	down	-0.168181	0.169847	down	-0.186978	0.0121051	up	0.234957	0.028409	up	0.397607		-0.0848247	0.133941	down	-0.141056	0.405743	down	-0.0285939
CUST_10851_PI422575199	AGAP012296-RA	AGAP012296	3L	39836357	39838568	cytochrome p450	1.96074	0.0398946	up	2.41259	0.0157033	up	0.837098	0.00302915	up	3.89358	0.105023	down	-0.981163	0.169871	up	1.57042	0.271085	down	-0.164131	0.00797464	up	3.21491		2.119	0.0197098	up	2.25702	0.0287181	up	1.98098
CUST_4918_PI422575199	AGAP002921-RA	AGAP002921	2R	29615095	29616280	ribosomal protein	-0.142891	0.20378	down	-0.152618	0.113135	down	-0.172134	0.300526	down	-0.00295735	0.565906	up	0.0245441	0.239983	down	-0.178495	0.073627	down	-0.263102	0.243701	down	-0.0880384		0.213126	0.364339	up	0.0340116	0.00456791	up	0.39224
CUST_8425_PI422575199	AGAP000146-RA	AGAP000146	X	2310789	2318278	isoform c	0.311642	0.0442712	up	0.5045	0.316665	up	0.293455	0.174991	up	0.322542	0.205649	down	-0.14496	0.124838	up	0.215834	0.333089	up	0.00723351	0.030378	up	0.526289		-0.012558	0.316069	down	-0.0182589	0.419483	down	-0.00685715
CUST_4792_PI422575199	AGAP013054-RA	AGAP013054	2R	28203507	28205019	isoform b	-0.205941	0.228195	down	-0.131586	0.0138795	down	-0.435543	0.00922299	down	-0.361204	0.132514	up	0.180391	0.359359	up	0.0162617	0.0993188	down	-0.135146	0.00862606	down	-0.188428		0.118117	0.0374886	up	0.172685	0.234157	up	0.0635487
CUST_794_PI422575199	AGAP005362-RA	AGAP005362	2L	14649450	14652355	nuclear transcription x-box binding 1	-0.0356321	0.213626	up	0.222113	0.0170444	down	-0.52169	0.155153	down	-0.213527	0.317721	up	0.401954	0.159656	up	0.49691	0.204088	down	-0.199797	0.288452	up	0.0021987		0.570721	0.0025501	up	0.572628	0.00259513	up	0.568813
DETOX_185_PI422610884	AGAP005370-RA	AGAP005370	2L	14709900	14711640	COEBE4C - Carboxylesterase, incorrectly named as COEBE4D in Ensembl; target probed by LSTM-AGAM-DETOX V3 probe agam-detox-1G19	-0.355893	0.403641	down	-0.0859437	0.485387	down	-0.0408415	0.0133232	down	-0.848221	0.281753	down	-0.340893	0.330388	up	0.146415	0.126397	down	-0.589296	0.0881558	down	-0.717469		0.112953	0.0112363	up	0.1248	0.0210525	up	0.101107
CUST_11722_PI422575199	AGAP008458-RA	AGAP008458	3R	10895048	10895464	cuticle protein	0.416669	0.0441282	up	1.02254	0.246085	up	0.563301	0.129001	up	0.709838	0.37135	down	-0.437537	0.254476	up	0.147999	0.112618	down	-0.1498	0.135827	up	0.206135		0.0589343	0.111417	up	0.297528	0.228178	down	-0.17966
CUST_9291_PI422575199	AGAP010633-RA	AGAP010633	3L	7673218	7674243	myosin light chain kinase	0.536547	0.304652	down	-0.188638	0.0058689	up	1.1344	0.233977	up	0.0951734	0.286786	up	0.288096	0.415942	up	0.00424194	0.00445507	up	1.56958	0.101582	up	0.604522		-0.307589	0.0314046	down	-0.338358	0.053457	down	-0.27682
CUST_13704_PI422575199	AGAP012565-RA	AGAP012565	UNKN	16623269	16625392	serotonin transporter	-0.417745	0.0692774	up	0.548777	0.347343	down	-0.197503	0.0623184	down	-0.663736	0.560484	up	0.0653194	0.339002	down	-0.116717	0.0130418	down	-0.951904	0.032293	down	-1.12539		-0.020583	0.411284	down	-0.0166483	0.378592	down	-0.0245176
CUST_1005_PI422575199	AGAP005560-RA	AGAP005560	2L	17034494	17036297	microspherule protein 1	-0.208928	0.0883965	down	-0.141939	0.0977954	down	-0.180495	0.109589	down	-0.155349	0.342915	down	-0.161134	0.150823	down	-0.228944	0.0544085	down	-0.32407	0.0642518	down	-0.22277		0.244046	0.0200791	up	0.272054	0.0385902	up	0.216038
CUST_2231_PI422575199	AGAP006721-RA	AGAP006721	2L	37184049	37235094	isoform c	0.55643	0.0289849	up	0.709368	0.0328804	up	0.595239	0.00964375	up	1.11034	0.355265	down	-0.259878	0.128596	up	0.417739	0.177442	up	0.122099	0.0924428	up	0.383792		-0.0121249	0.281264	up	0.0230155	0.116382	down	-0.0472653
CUST_9697_PI422575199	AGAP011082-RA	AGAP011082	3L	16325046	16332780	heat shock transcription factor	0.00678848	0.0530705	up	0.641234	0.150692	down	-0.311478	0.0492724	down	-0.414107	0.512166	down	-0.0587669	0.00933782	up	0.785525	0.130137	down	-0.169728	0.0104154	down	-0.490716		0.114157	0.105401	up	0.104606	0.0738998	up	0.123708
CUST_6630_PI422575199	AGAP004152-RA	AGAP004152	2R	50773999	50777275	tel2-interacting protein 1 homolog	0.148782	0.195474	up	0.158367	0.2487	up	0.161305	0.0748223	down	-0.200469	0.226167	up	0.298936	0.0688088	up	0.397253	0.0688013	up	0.333735	0.262366	up	0.0424989		-0.0989539	0.46706	up	0.00389384	0.0628194	down	-0.201802
CUST_4093_PI422575199	AGAP001272-RA	AGAP001272	2R	2161807	2167475	zinc finger ccch-type containing 12b	0.891634	0.00602492	up	0.91808	0.448221	up	0.0397849	0.00281734	up	1.51004	0.355063	up	0.109467	0.00225144	up	1.05213	0.0949621	up	0.1882	0.00346418	up	1.64157		0.0554031	0.429928	up	0.0335177	0.365019	up	0.0772885
CUST_8837_PI422575199	AGAP000453-RA	AGAP000453	X	7904010	7913810	eukaryotic translation initiation factor 4e	0.0066713	0.484364	up	0.0256787	0.116476	down	-0.184106	0.00622778	up	0.837584	0.299824	down	-0.2158	0.0412798	down	-0.568378	0.0124261	down	-0.60967	0.0446588	up	0.538918		-0.316437	0.00171877	down	-0.493755	0.062858	down	-0.139118
CUST_9773_PI422575199	AGAP011159-RA	AGAP011159	3L	18111649	18112534	cytochrome c oxidase subunit va	0.731629	0.1213	up	0.257309	0.00587359	up	1.81617	0.058692	up	0.386126	0.477045	down	-0.157629	0.359629	up	0.0955193	0.0137697	up	1.46111	0.114215	up	0.373537		-0.416167	0.410623	up	0.045317	0.00440013	down	-0.877651
CUST_9538_PI422575199	AGAP010908-RA	AGAP010908	3L	12836889	12837641	cuticle protein	0.455394	0.461617	up	0.0463357	0.17637	down	-0.226868	0.0253682	up	0.999871	0.405464	up	0.618313	0.206529	up	0.539061	0.12816	up	0.564516	0.108712	up	0.80945		0.231542	0.0194534	up	0.35638	0.228548	up	0.106704
CUST_12970_PI422575199	AGAP009752-RA	AGAP009752	3R	42361196	42365395	angiotensin-converting enzyme	-0.811569	0.0949289	down	-0.424019	0.0987738	up	0.298978	0.00368066	down	-1.06041	0.200166	down	-0.962784	0.0675616	down	-1.15318	0.0527839	down	-0.611761	0.0143529	down	-1.91902		0.685876	0.00332057	up	0.847697	0.0137677	up	0.524054
CUST_319_PI422575199	AGAP004959-RA	AGAP004959	2L	7194587	7195863	imd	-0.646701	0.0526822	down	-0.489835	0.0457216	down	-0.473657	0.0151471	down	-1.25686	0.192278	up	0.206583	0.0679781	down	-0.403738	0.0406698	down	-0.354157	0.0126376	down	-0.901964		0.359995	0.00361879	up	0.398922	0.00677708	up	0.321067
CUST_9799_PI422575199	AGAP011185-RA	AGAP011185	3L	18301948	18303469	AGAP011185-PA [Anopheles gambiae str. PEST]	0.117057	0.0553041	down	-0.274904	0.50374	up	0.00167945	0.015194	up	0.731143	0.565906	up	0.0279066	0.0642987	down	-0.358427	0.155714	down	-0.149584	0.0380516	up	0.752437		-0.224367	0.0205732	down	-0.202836	0.0115579	down	-0.245899
CUST_1150_PI422575199	AGAP005690-RA	AGAP005690	2L	18760040	18761031	serine protease	-0.517118	0.0427373	down	-1.25641	0.439898	down	-0.124631	0.141846	up	0.104921	0.413406	down	-0.333545	0.0733846	down	-1.20759	0.350223	down	-0.0364354	0.0397725	down	-0.58256		0.0170795	0.466278	up	0.00217209	0.314595	up	0.0319869
CUST_9570_PI422575199	AGAP010943-RA	AGAP010943	3L	13579717	13583984	glucose transport	-0.747464	0.358905	down	-0.389709	0.147325	down	-0.417631	0.0112663	down	-1.14625	0.386915	down	-0.389452	0.303941	down	-0.136628	0.00346113	down	-1.1777	0.0291374	down	-1.21685		0.225508	0.00212063	up	0.214348	0.00164011	up	0.236668
DETOX_551_PI422610884	AY745228	mRNA not found	0	0	0	GPX3 - Glutathione dependent peroxidase; target probed by LSTM-AGAM-DETOX V3 probe agam-detox-1B4	0.203802	0.0285492	up	0.259269	0.474099	up	0.0113209	0.0301665	up	0.532193	0.496197	down	-0.0912671	0.324454	up	0.101472	0.169223	down	-0.153054	0.0810108	up	0.471611		-0.328343	0.264858	down	-0.0991911	0.00655199	down	-0.557495
CUST_258_PI422575199	AGAP004899-RA	AGAP004899	2L	5626946	5628862	pray for elves	-0.588139	0.00331136	down	-0.805609	0.414017	down	-0.0814656	0.00974354	down	-0.873541	0.578828	up	0.0440944	0.179373	down	-0.698579	0.325465	down	-0.0885844	0.0540556	down	-0.981055		0.408317	0.00133613	up	0.40594	0.00130926	up	0.410694
CUST_4447_PI422575199	AGAP002616-RA	AGAP002616	2R	24231454	24233965	peroxisomal n1-acetyl-spermine spermidine oxidase	0.0567977	0.0491461	up	0.354595	0.359899	down	-0.0546252	0.065932	down	-0.504163	0.112846	up	0.247468	0.0087144	up	0.606351	0.101306	up	0.170305	0.120897	down	-0.231676		0.102226	0.20874	up	0.0781928	0.0994173	up	0.126259
CUST_10467_PI422575199	AGAP011903-RA	AGAP011903	3L	34815587	34816949	AGAP011903-PA [Anopheles gambiae str. PEST]	0.212079	0.508053	up	0.0314252	0.417151	up	0.221393	0.146143	down	-0.322542	0.546481	down	-0.0984986	0.034069	up	0.730943	0.175459	up	0.354381	0.0974445	up	0.256873		0.0120695	0.237341	up	0.0271276	0.452186	down	-0.00298853
CUST_1518_PI422575199	AGAP006035-RA	AGAP006035	2L	25514443	25516430	member ras oncogene family	0.0685757	0.283072	down	-0.119995	0.420318	up	0.0466997	0.0918449	up	0.150975	0.239382	down	-0.518694	0.183392	down	-0.209306	0.153098	up	0.138095	0.0288352	up	0.404985		-0.0446497	0.330741	down	-0.0310305	0.200521	down	-0.058269
CUST_3082_PI422575199	AGAP007534-RC	AGAP007534	2L	47268655	47270247	heat shock protein 67b2	-0.135292	0.00913807	down	-0.479376	0.0768003	up	0.412782	0.0338187	down	-0.329427	0.571079	down	-0.020212	0.0205701	down	-0.552383	0.0224185	up	0.458186	0.0304729	down	-0.321535		-0.128847	0.407312	down	-0.0693988	0.276801	down	-0.188296
CUST_11699_PI422575199	AGAP008435-RA	AGAP008435	3R	10708510	10716911	transient receptor potential channel	0.293821	0.46189	up	0.0854178	0.442748	down	-0.121998	0.170219	up	0.453159	0.439238	down	-0.192742	0.0924825	up	1.01074	0.301724	up	0.074555	0.175101	up	0.261055		-0.033015	0.364211	down	-0.0149645	0.118919	down	-0.0510656
CUST_9920_PI422575199	AGAP011322-RA	AGAP011322	3L	21051375	21061201	fibulin 1 and	-0.270998	0.214867	down	-0.249486	0.22404	down	-0.169427	0.162491	up	0.184931	0.390643	down	-0.438621	0.168314	down	-0.783085	0.137676	down	-0.593767	0.284787	down	-0.0151565		-0.672221	0.00765216	down	-0.754429	0.016111	down	-0.590014
CUST_9255_PI422575199	AGAP010598-RA	AGAP010598	3L	6843922	6870077	tetraspanin isoform a	-0.228799	0.137341	down	-0.169725	0.000890285	down	-0.48723	0.0131855	up	0.461702	0.253132	down	-0.359391	0.0448747	down	-0.605907	0.0098607	down	-0.862495	0.0725328	up	0.290861		-0.480436	0.00102981	down	-0.85317	0.179698	down	-0.107703
CUST_1359_PI422575199	AGAP005892-RA	AGAP005892	2L	23218990	23223867	importin beta-2	0.251134	0.0159973	up	0.596576	0.246107	up	0.418714	0.0268158	down	-0.606819	0.392623	up	0.249341	0.00913425	up	1.00633	0.165905	up	0.291372	0.239875	down	-0.19937		0.123412	0.009361	up	0.112425	0.00547693	up	0.134399
CUST_3673_PI422575199	AGAP002063-RA	AGAP002063	2R	14719716	14721808	nucleolar protein nop56	0.223287	0.402623	up	0.0841848	0.112742	up	0.558917	0.0210844	down	-0.967091	0.13481	up	0.695724	0.0455601	up	0.674805	0.0033064	up	1.36533	0.073719	down	-0.376425		0.226875	0.0296183	up	0.357135	0.28284	up	0.0966159
CUST_13179_PI422575199	AGAP009954-RA	AGAP009954	3R	46297393	46302538	ankyrin repeat domain-containing protein 13c	0.291445	0.0855266	up	0.319208	0.435885	up	0.0550089	0.124809	up	0.205086	0.317721	up	0.2064	0.0180441	up	0.507186	0.0590833	up	0.251808	0.0282341	up	0.41037		0.20549	0.348171	up	0.0981796	0.107056	up	0.3128
CUST_13297_PI422575199	AGAP010070-RA	AGAP010070	3R	48596562	48597509	activating transcription factor- isoform b	-0.332304	0.0287707	down	-0.530133	0.0229531	up	0.537803	0.281411	up	0.0188453	0.134722	down	-0.727481	0.0318415	down	-1.27257	0.209366	down	-0.16574	0.0581712	down	-0.582035		-0.204028	0.0372154	down	-0.871087	0.146982	up	0.463031
CUST_8889_PI422575199	AGAP000498-RA	AGAP000498	X	8762002	8764579	nuclear transport factor 2	0.205446	0.447825	up	0.0258083	0.0122212	up	0.422229	0.15339	up	0.0996904	0.37354	up	0.0949408	0.160377	up	0.091929	0.0095661	up	0.388899	0.0169952	up	0.204121		-0.202135	0.1206	down	-0.108807	0.00902117	down	-0.295462
CUST_56_PI422575199	AGAP004720-RA	AGAP004720	2L	2727394	2742060	t family of potassium channels protein 7	0.0771481	0.252682	up	0.33437	0.421082	down	-0.0627711	0.198072	down	-0.264731	0.416244	down	-0.155534	0.197007	down	-0.181756	0.059436	up	0.207953	0.031337	up	0.429823		-0.0212528	0.457059	up	0.00728484	0.337912	down	-0.0497905
CUST_7476_PI422575199	AGAP001644-RA	AGAP001644	2R	7262511	7265846	#NAME?	-0.152667	0.210885	up	0.202502	0.0788586	down	-0.456813	0.023824	down	-0.689327	0.296963	up	0.336937	0.19276	up	0.20966	0.334808	down	-0.0206932	0.0502459	down	-0.161328		0.290171	0.00147013	up	0.419429	0.0229474	up	0.160913
CUST_9880_PI422575199	AGAP011281-RA	AGAP011281	3L	20532315	20533809	hypothetical conserved protein	0.0298096	0.0277181	up	0.799058	0.00558714	down	-0.896289	0.197836	up	0.139937	0.426783	up	0.19225	0.00891141	up	1.06285	0.00658566	down	-0.975419	0.264825	up	0.0487232		0.111525	0.0105595	up	0.282843	0.261527	down	-0.0597933
CUST_8574_PI422575199	AGAP000242-RA	AGAP000242	X	4521866	4522934	vesicle transport protein sec20-like	0.309897	0.175681	up	0.412662	0.415902	down	-0.137081	0.202465	up	0.282217	0.554595	up	0.0725585	0.208592	up	0.372078	0.189103	up	0.221971	0.0579254	up	0.707537		-0.02556	0.444925	up	0.0108848	0.283991	down	-0.0620049
CUST_2010_PI422575199	AGAP006527-RA	AGAP006527	2L	33885552	33887031	salivary gland secretion	0.520229	0.0544372	up	0.420351	0.196566	up	0.155011	0.00780776	up	0.767581	0.448451	up	0.0761777	0.0263916	up	0.57867	0.0265812	up	0.321012	0.00769634	up	0.878748		-0.0951628	0.137313	down	-0.083834	0.0873286	down	-0.106491
CUST_9397_PI422575199	AGAP010754-RA	AGAP010754	3L	9842044	9847064	membrane-associated guanylate kinase agap010754	-0.131351	0.168868	down	-0.103983	0.342151	down	-0.0926378	0.12473	down	-0.23364	0.441407	down	-0.110258	0.0885977	down	-0.216387	0.124378	down	-0.130321	0.280735	down	-0.0111359		-0.00329987	0.353624	down	-0.0292095	0.383055	up	0.0226097
CUST_3528_PI422575199	AGAP001200-RA	AGAP001200	2R	1284944	1291277	glycogen debranching enzyme	0.165802	0.0172025	up	0.304892	0.00190702	up	1.31303	0.0035405	down	-0.915186	0.360474	down	-0.11977	0.0919694	up	0.21946	0.00114436	up	1.13293	0.0107524	down	-1.06031		-0.590674	0.0903089	down	-0.331761	0.00682091	down	-0.849586
CUST_3991_PI422575199	AGAP002278-RA	AGAP002278	2R	18515171	18519919	abc transporter	0.504529	0.214327	down	-0.114253	0.0509219	down	-0.318299	0.00796418	up	2.17852	0.590077	up	0.00958389	0.256653	down	-0.137726	0.0455572	down	-0.352682	0.00727167	up	1.77162		0.0889485	0.143271	down	-0.233248	0.0424099	up	0.411145
CUST_12945_PI422575199	AGAP009727-RA	AGAP009727	3R	41808324	41812817	rho-gap 92b	0.523514	0.0124851	up	0.62642	0.0195316	up	0.503071	0.0142427	up	0.542932	0.171884	down	-0.126359	0.0305024	up	0.651409	0.021032	up	0.438156	0.0263673	up	0.379093		-0.017625	0.359482	down	-0.103252	0.401306	up	0.0680021
CUST_8727_PI422575199	AGAP000379-RA	AGAP000379	X	6897856	6899358	ac transposable element-derived protein 4	-0.319919	0.233941	up	0.353698	0.153619	down	-0.473399	0.0353892	down	-0.995378	0.469985	up	0.331659	0.090024	up	0.473466	0.190804	down	-0.291338	0.0436421	down	-0.986562		0.03236	0.0749866	up	0.0679058	0.454659	down	-0.00318585
CUST_10690_PI422575199	AGAP012131-RA	AGAP012131	3L	37960351	37965533	peritrophic matrix protein 14	0.0087909	0.415117	down	-0.189871	0.402767	up	0.253288	0.259167	down	-0.244786	0.601393	down	-0.00453114	0.333042	down	-0.0941339	0.23815	up	0.216024	0.231321	up	0.112225		-0.0283662	0.443502	down	-0.00840615	0.271807	down	-0.0483262
CUST_5203_PI422575199	AGAP001348-RA	AGAP001348	2R	3384346	3388160	nuclear receptor	-0.244902	0.332292	down	-0.150908	0.0732328	down	-0.664811	0.192426	down	-0.21083	0.212465	up	0.34245	0.240782	down	-0.0947996	0.305961	up	0.157506	0.184575	down	-0.505572		-0.0213631	0.422444	up	0.0110766	0.198683	down	-0.0538028
CUST_5932_PI422575199	AGAP003662-RA	AGAP003662	2R	41320424	41324364	prenylated rab acceptor	0.0783207	0.018668	up	0.487324	0.202576	up	0.256832	0.199843	up	0.103979	0.209753	down	-0.375563	0.286752	up	0.0675535	0.221609	down	-0.203006	0.0647917	down	-0.242759		-0.135677	0.132388	down	-0.165381	0.23691	down	-0.105973
CUST_1438_PI422575199	AGAP005963-RA	AGAP005963	2L	24098156	24105375	isoform b	0.430233	0.0015498	up	0.621745	0.480805	down	-0.00817392	0.00716266	up	0.478336	0.435207	up	0.108483	0.00568637	up	0.95254	0.2244	up	0.0937023	0.0195365	up	0.443249		-0.18637	0.0389068	down	-0.380684	0.464019	up	0.00794268
CUST_5174_PI422575199	AGAP003084-RA	AGAP003084	2R	32319954	32329681	trna 2-thiocytidine biosynthesis protein ttca	0.338951	0.0570358	down	-0.379067	0.0186914	up	0.446292	0.0133578	up	1.0384	0.48773	down	-0.065067	0.111212	down	-0.367141	0.00859211	up	0.395964	0.0175536	up	0.899253		-0.634587	0.000928485	down	-0.80956	0.0035908	down	-0.459614
CUST_164_PI422575199	AGAP004816-RA	AGAP004816	2L	3839485	3840411	ethanolamine-p-transferase gpi11 pig-f	-0.149667	0.0462415	down	-0.301068	0.183986	up	0.140132	0.283649	down	-0.019834	0.351859	down	-0.18755	0.0152299	down	-0.497664	0.279302	down	-0.0546353	0.0739536	down	-0.164932		-0.0731917	0.412347	down	-0.0259241	0.169332	down	-0.120459
CUST_10989_PI422575199	AGAP010517-RA	AGAP010517	3L	5581880	5582955	superoxide mn	0.0013624	0.0512755	down	-0.290748	0.0108583	up	1.21331	0.0135127	down	-0.526261	0.169077	down	-0.28299	0.0285967	down	-0.50619	0.0192945	up	0.880772	0.0135869	down	-0.76271		-0.0794083	0.120861	up	0.227324	0.0359122	down	-0.386141
CUST_4480_PI422575199	AGAP002637-RA	AGAP002637	2R	24821628	24821897	secreted peptide	-0.337886	0.185615	down	-0.325939	0.0579985	down	-0.687659	0.0334479	down	-0.93159	0.502546	down	-0.121626	0.165016	up	0.597834	0.208257	down	-0.29834	0.0783329	down	-0.381621		-0.082528	0.125157	up	0.197727	0.0306816	down	-0.362783
CUST_10355_PI422575199	AGAP011773-RA	AGAP011773	3L	33124140	33126481	AGAP011773-PA [Anopheles gambiae str. PEST]	0.540896	0.464454	up	0.0449538	0.321228	down	-0.101079	0.168471	up	0.09614	0.0813875	up	1.06816	0.102622	up	0.936386	0.044185	up	1.32155	0.0649471	up	0.947425		-0.0283357	0.409011	down	-0.0195428	0.343086	down	-0.0371286
CUST_9845_PI422575199	AGAP011235-RA	AGAP011235	3L	19892077	19893025	anopheles gambiae pest agap012638-pa	-0.149571	0.133361	down	-0.47651	0.0110944	down	-1.09726	0.0781211	up	1.51532	0.539517	down	-0.197616	0.32277	down	-0.295483	0.0510489	down	-1.21512	0.110982	up	0.671628		0.677196	0.0139922	up	0.563093	0.00500459	up	0.791298
CUST_6063_PI422575199	AGAP003783-RA	AGAP003783	2R	43235868	43238435	glucose dehydrogenase	-0.363256	0.384479	down	-0.27621	0.202275	down	-0.58265	0.171722	down	-0.766769	0.280458	up	0.388775	0.346755	up	0.108068	0.0776514	down	-0.48835	0.2386	down	-0.173624		-0.0298838	0.312183	down	-0.0290947	0.302614	down	-0.0306729
CUST_4402_PI422575199	AGAP002575-RA	AGAP002575	2R	23096751	23107410	leucine-rich repeat-containing protein 20-like isoform 1	0.338672	0.246207	up	0.109487	0.421134	up	0.163278	0.0223199	up	0.72941	0.518953	up	0.0474712	0.136355	up	0.293569	0.253019	up	0.105129	0.0222075	up	0.631161		0.00754976	0.199712	up	0.197573	0.218304	down	-0.182474
DETOX_354_PI422610884	AGAP002418-RA	AGAP002418	2R	21054655	21057484	CYP4D16 - Cytochrome P450 monooxygenase; target probed by LSTM-AGAM-DETOX V3 probe agam-detox-1C12; alternative detox probe for AG_DETOX_P118	-0.90881	0.467749	down	-0.0527672	0.111795	up	0.306919	0.0021193	down	-2.17907	0.060744	down	-0.624663	0.00974231	down	-0.545664	0.189145	down	-0.191253	0.00343236	down	-2.79102		0.43865	0.0478123	up	0.416337	0.0365792	up	0.460963
CUST_6956_PI422575199	AGAP004371-RA	AGAP004371	2R	55366585	55368425	chondroitin 4-sulfotransferase	-1.47775	0.0131881	down	-1.82785	0.0708165	down	-0.981609	0.217098	down	-0.228527	0.445286	down	-0.103375	0.00434057	down	-2.6633	0.0180102	down	-1.49272	0.0230472	down	-1.67252		-0.0109282	0.191191	down	-0.0751217	0.270307	up	0.0532653
CUST_10125_PI422575199	AGAP011530-RA	AGAP011530	3L	26862873	26865558	protein isoform a-like	0.462483	0.459281	down	-0.0813279	0.0422251	up	1.35676	0.214329	down	-0.131443	0.527179	up	0.182092	0.363044	up	0.111772	0.0344908	up	1.42343	0.27013	up	0.0957112		-0.536697	0.328367	down	-0.180652	0.0261637	down	-0.892742
CUST_11600_PI422575199	AGAP008323-RA	AGAP008323	3R	9120749	9124734	maguk p55 subfamily member 6	-0.141202	0.200984	down	-0.539045	0.159249	down	-0.320111	0.144227	up	0.291547	0.519395	up	0.0938859	0.230147	up	0.288456	0.307904	down	-0.0705389	0.0604019	down	-0.497522		-0.0261697	0.442132	down	-0.00879292	0.29299	down	-0.0435465
CUST_13235_PI422575199	AGAP010010-RA	AGAP010010	3R	47577971	47579507	oligosaccharyltransferase gamma subunit	-0.37696	0.00783266	down	-0.407435	0.462758	up	0.026426	0.0131855	down	-0.640723	0.497803	down	-0.0715613	0.00568637	down	-0.525834	0.177673	down	-0.115252	0.0186766	down	-0.598941		-0.0391197	0.449814	down	-0.0135815	0.342376	down	-0.0646578
CUST_11274_PI422575199	AGAP007979-RA	AGAP007979	3R	3640949	3642000	AGAP007979-PA [Anopheles gambiae str. PEST]	-1.0959	0.176838	down	-0.253806	0.00973729	down	-1.21597	0.0203002	down	-1.40026	0.344493	down	-0.360185	0.0748785	down	-0.688802	0.00161153	down	-1.29456	0.0197034	down	-1.72204		0.13105	0.0567338	up	0.139276	0.0763514	up	0.122825
CUST_11201_PI422575199	AGAP007905-RA	AGAP007905	3R	2610532	2619915	0	-0.717949	0.283321	up	0.445932	0.0642983	down	-1.02779	0.105313	down	-0.49739	0.590104	down	-0.0195864	0.362738	up	0.168567	0.00344625	down	-3.01885	0.0828499	down	-0.378164		0.580479	0.0279216	up	0.629526	0.0443899	up	0.531432
CUST_7682_PI422575199	AGAP003439-RS	AGAP003439	2R	37723747	37763186	tpa: mod -	-0.373527	0.0306734	down	-0.267208	0.0733524	down	-0.161475	0.0148652	down	-0.503868	0.429382	down	-0.110648	0.0324934	down	-0.312401	0.0354686	down	-0.238647	0.0180227	down	-0.757566		0.400467	0.42395	up	0.0440231	0.0121134	up	0.756911
CUST_9930_PI422575199	AGAP011332-RA	AGAP011332	3L	21149333	21150461	zinc finger protein 517	0.0457723	0.476243	up	0.0676349	0.500426	down	-0.011442	0.117139	down	-0.177108	0.241084	up	0.325271	0.325817	up	0.203348	0.342448	down	-0.0364988	0.134345	up	0.228699		-0.0415668	0.381812	down	-0.0213001	0.193108	down	-0.0618334
CUST_4583_PI422575199	AGAP002669-RA	AGAP002669	2R	25266143	25268478	xpg-like endonuclease	0.310722	0.328916	up	0.159045	0.331248	up	0.103468	0.160675	up	0.240846	0.292786	up	0.222385	0.108908	up	0.523186	0.070383	up	0.396308	0.078023	up	0.441479		0.136697	0.0423867	up	0.186112	0.187951	up	0.0872817
CUST_7179_PI422575199	AGAP013254-RA	AGAP013254	2R	57637215	57638272	serine protease	0.0404715	0.502105	down	-0.0110413	0.427287	up	0.0425073	0.157797	up	0.106549	0.40888	down	-0.154869	0.173285	down	-0.180765	0.0727883	up	0.161612	0.227273	up	0.123966		-0.0436854	0.365927	down	-0.0385961	0.334787	down	-0.0487747
CUST_7131_PI422575199	AGAP004535-RA	AGAP004535	2R	57457975	57464563	isoform f	-0.549975	0.0156707	down	-0.458205	0.000686755	down	-0.624981	0.00549102	down	-0.929406	0.304144	up	0.289628	0.190797	down	-0.278128	0.0253791	down	-0.393072	0.0314392	down	-0.616057		0.4013	0.00192437	up	0.371595	0.00132829	up	0.431006
CUST_2411_PI422575199	AGAP006895-RA	AGAP006895	2L	39558794	39559529	signal recognition particle 19 kda protein	-0.188109	0.059705	down	-0.532	0.114243	up	0.359152	0.246559	down	-0.0698382	0.347554	down	-0.159458	0.00916689	down	-0.819378	0.238808	up	0.115192	0.0412334	down	-0.18178		0.103512	0.393107	up	0.0305971	0.0719476	up	0.176427
CUST_10038_PI422575199	AGAP011442-RA	AGAP011442	3L	24745730	24749233	retinoid-inducible serine carboxypeptidase	-0.327809	0.13903	up	0.75161	0.0226113	down	-1.67598	0.140286	down	-0.720559	0.117147	up	0.544498	0.0944313	up	1.02833	0.039022	down	-1.21142	0.253681	down	-0.138842		0.740823	0.472187	up	0.00833813	0.0241825	up	1.47331
CUST_9466_PI422575199	AGAP010834-RA	AGAP010834	3L	11719949	11722346	calpain	-0.252228	0.140263	down	-0.20313	0.00736102	down	-0.333224	0.0121469	down	-0.45742	0.323217	up	0.209676	0.30243	up	0.0366283	0.175998	down	-0.0620693	0.00835734	down	-0.494151		0.140012	0.0179113	up	0.124429	0.00915359	up	0.155594
CUST_6928_PI422575199	AGAP001501-RC	AGAP001501	2R	5689163	5690818	anterior fat body protein	0.0707167	0.39197	down	-0.0283362	0.100174	down	-0.329688	0.0728555	up	0.421531	0.178512	up	0.155049	0.184412	up	0.100631	0.143817	down	-0.212697	0.0646798	up	0.472859		0.108812	0.379635	up	0.111329	0.384517	up	0.106295
CUST_10261_PI422575199	AGAP011679-RA	AGAP011679	3L	31282269	31286825	---NA---	1.85303	0.164706	up	0.652745	0.0986957	up	1.24247	0.0428895	up	1.92082	0.323111	up	0.921525	0.0885101	up	1.01673	0.00375518	up	2.59416	0.00321815	up	3.69124		-0.12316	0.0546501	down	-0.182165	0.276343	down	-0.0641548
CUST_10395_PI422575199	AGAP011818-RA	AGAP011818	3L	33742546	33744174	transmembrane protein 129	-0.192448	0.44157	down	-0.0499832	0.416088	down	-0.0529594	0.00587289	down	-0.256874	0.277733	down	-0.129957	0.210008	down	-0.250827	0.224541	down	-0.102508	0.0425995	down	-0.441535		-0.179534	0.0864935	down	-0.2674	0.319379	down	-0.0916681
CUST_1031_PI422575199	AGAP005582-RA	AGAP005582	2L	17371656	17373292	pcdc2 rp-8 (programmed cell death protein 2)	-0.535493	0.0131411	up	0.571019	0.00928138	down	-1.41595	0.137184	down	-0.754271	0.344381	down	-0.312145	0.348205	up	0.159806	0.0139938	down	-0.83501	0.0591379	down	-0.938553		0.0141355	0.361843	down	-0.0408616	0.276016	up	0.0691326
CUST_5680_PI422575199	AGAP003488-RA	AGAP003488	2R	38599677	38601541	nucleotide exchange factor sil1	-0.176462	0.408022	up	0.0758628	0.437814	up	0.0452347	0.265128	down	-0.0853544	0.50465	down	-0.120276	0.142422	down	-0.40112	0.234379	down	-0.19315	0.129854	down	-0.500243		-0.0622018	0.167697	down	-0.134125	0.45476	up	0.00972093
CUST_474_PI422575199	AGAP005091-RB	AGAP005091	2L	9898848	9941997	ganglioside induced differentiation associated protein	-0.0943795	0.0127889	down	-0.275868	0.0425648	down	-0.277248	0.0155927	up	0.563432	0.327841	down	-0.171617	0.0398107	down	-0.564312	0.0156873	down	-0.431803	0.0513284	up	0.419522		-0.340388	0.00545456	down	-0.925572	0.158238	up	0.244796
CUST_4796_PI422575199	AGAP002839-RA	AGAP002839	2R	28211228	28212735	wd repeat protein 85	0.58525	0.218585	down	-0.165522	0.0752237	up	0.357128	0.00643893	up	1.17277	0.148053	up	0.560785	0.217728	up	0.350773	0.0193312	up	0.578468	0.023523	up	1.21788		0.138379	0.388396	down	-0.0406608	0.0286525	up	0.317419
CUST_5381_PI422575199	AGAP003266-RA	AGAP003266	2R	34608436	34611023	isoform b	-0.365011	0.161434	up	0.406639	0.429236	down	-0.112879	0.181262	down	-0.336332	0.410164	down	-0.328212	0.0968892	down	-0.550403	0.352758	down	-0.0176401	0.00356557	down	-1.57945		-0.0153149	0.389056	up	0.0274303	0.281904	down	-0.0580601
CUST_679_PI422575199	AGAP005258-RA	AGAP005258	2L	13325896	13331897	isoform b	0.686317	0.19538	up	0.232972	0.0536949	up	0.431791	0.00629187	up	1.23599	0.404884	up	0.103766	0.229254	up	0.377225	0.0259265	up	0.569774	0.0118711	up	1.27015		-0.140785	0.0389068	down	-0.219075	0.292487	down	-0.0624939
CUST_3987_PI422575199	AGAP002272-RC	AGAP002272	2R	18416769	18456860	ankyrin unc44	1.27199	0.00907902	up	1.32349	0.22651	down	-0.297431	0.00330624	up	3.09571	0.493322	down	-0.169397	0.0403355	up	1.0841	0.124305	down	-0.442197	0.00578403	up	2.86825		-0.357758	0.462113	down	-0.00839414	0.00502593	down	-0.707122
CUST_9357_PI422575199	AGAP010712-RA	AGAP010712	3L	8915389	8916504	histidine triad protein member	-0.37121	0.503538	down	-0.0501863	0.432999	down	-0.177777	0.202298	down	-0.308124	0.533501	down	-0.0950402	0.210994	down	-0.392045	0.312693	down	-0.111689	0.0460326	down	-1.18744		0.0260831	0.416975	down	-0.019202	0.238715	up	0.0713681
CUST_1859_PI422575199	AGAP006383-RA	AGAP006383	2L	31018969	31020433	dolichyl-diphosphooligosaccharide protein glycotransferase	3.35194	0.321368	down	-0.142395	0.000213839	up	4.9102	0.00369968	up	4.93631	0.338943	up	0.0847007	0.142797	down	-0.232205	0.000975293	up	4.71856	0.00352909	up	5.92119		-0.408913	0.124817	down	-0.661678	0.389966	down	-0.156147
CUST_11866_PI422575199	AGAP008623-RA	AGAP008623	3R	13727375	13728534	tubulin beta-4 chain	-0.521719	0.498298	up	0.0334507	0.0240465	down	-1.15539	0.253713	down	-0.0480815	0.430312	down	-0.266619	0.350516	up	0.091489	0.0034702	down	-1.64047	0.0887749	down	-0.411309		0.2155	0.0542434	up	0.342719	0.332873	up	0.0882817
CUST_10715_PI422575199	AGAP012159-RA	AGAP012159	3L	38122357	38123187	AGAP012159-PA [Anopheles gambiae str. PEST]	0.0511908	0.500351	down	-0.0142429	0.479119	up	0.0243722	0.263255	up	0.0431904	0.454174	up	0.0733729	0.386922	up	0.0171589	0.273255	down	-0.0158453	0.0287838	up	0.252511		-0.169117	0.0288248	down	-0.162126	0.0225765	down	-0.176107
CUST_9708_PI422575199	AGAP011093-RA	AGAP011093	3L	16484663	16487644	AGAP011093-PA [Anopheles gambiae str. PEST]	-0.49792	0.151741	down	-0.328139	0.0636712	down	-0.886192	0.0139645	down	-0.841365	0.154657	up	0.41989	0.130544	up	0.299441	0.00173459	down	-0.634219	0.0427951	down	-0.597046		0.147848	0.360538	up	0.0451704	0.0362662	up	0.250526
CUST_2894_PI422575199	AGAP007340-RA	AGAP007340	2L	45832729	45872257	glucose transporter	0.666159	0.0837892	up	0.252771	0.0547645	up	0.66487	0.00808675	up	1.19647	0.408864	down	-0.112135	0.173436	up	0.114532	0.00249418	up	0.645198	0.00321815	up	1.12311		-0.606136	0.00208836	down	-0.622472	0.00240634	down	-0.589801
CUST_9069_PI422575199	AGAP010401-RA	AGAP010401	3L	2715262	2716410	dimethylaniline monooxygenase	-0.188321	0.281054	up	0.434633	0.318191	down	-0.333857	0.130155	down	-0.722704	0.232658	up	0.150793	0.366274	up	0.0357089	0.290413	down	-0.12637	0.0959165	down	-0.417335		0.0705533	0.0303203	up	0.178067	0.332388	down	-0.0369609
CUST_11691_PI422575199	AGAP008427-RA	AGAP008427	3R	10599615	10601435	hepatocellular carcinoma-associated antigen	-1.36464	0.278954	down	-0.310337	0.0139001	down	-1.3935	0.0129246	down	-2.37581	0.417042	down	-0.434831	0.182542	down	-0.480198	0.0053662	down	-1.43978	0.0109388	down	-2.18818		0.103316	0.0284553	up	0.0948294	0.0175704	up	0.111802
CUST_6631_PI422575199	AGAP004151-RA	AGAP004151	2R	50757058	50759539	protein phosphatase-5	-0.341612	0.00364006	down	-0.34861	0.00231011	down	-0.195531	0.00459368	down	-0.56223	0.589172	down	-0.00728595	0.0520605	down	-0.285631	0.0258264	down	-0.16936	0.026377	down	-0.488313		0.464162	0.00119737	up	0.381539	0.000644959	up	0.546785
CUST_12178_PI422575199	AGAP008943-RA	AGAP008943	3R	21368037	21378902	neuronal cell adhesion molecule	0.869732	0.00689033	up	1.13521	0.00664465	up	1.02521	0.0202455	up	1.03261	0.205649	down	-0.242169	0.0699496	up	0.610324	0.00861646	up	0.633557	0.0285993	up	0.781478		-0.204254	0.236311	up	0.23831	0.0385434	down	-0.646818
CUST_3930_PI422575199	AGAP001235-RB	AGAP001235	2R	1757771	1764254	phosphatidylserine decarboxylase	0.518339	0.114908	down	-0.37283	0.00480477	up	1.0187	0.0193368	up	0.971168	0.52337	up	0.043958	0.0442581	down	-0.454529	0.000855956	up	1.00246	0.00704721	up	0.945065		-0.868952	0.000554143	down	-1.58199	0.156526	down	-0.155914
CUST_2001_PI422575199	AGAP006517-RA	AGAP006517	2L	33767805	33772481	isoform b	-0.68446	0.257423	down	-0.61945	0.334743	down	-0.435284	0.0426153	down	-1.06641	0.574631	up	0.0449625	0.29262	down	-0.322716	0.249425	down	-0.239118	0.0292668	down	-1.42378		0.016315	0.436894	down	-0.0123215	0.323685	up	0.0449514
CUST_648_PI422575199	AGAP005242-RA	AGAP005242	2L	12721454	12727400	cg8180 cg8180-pa	-0.171301	0.0685547	up	0.511099	0.0975781	down	-0.478371	0.26945	up	0.0599931	0.0583875	down	-0.548811	0.278464	up	0.277675	0.00811868	down	-0.933152	0.0718536	down	-0.465048		0.0465527	0.289055	down	-0.0427715	0.0481524	up	0.135877
DETOX_828_PI422610884	AGAP001219-RA	AGAP001219	2R	1621913	1624294	TubulinA - House-keeping gene; target probed by LSTM-AGAM-DETOX V3 probe agam-detox-1B13; alternative detox probe for AG_DETOX_P277	-0.762138	0.0757457	down	-0.610558	0.0315324	down	-0.469672	0.056714	down	-0.325258	0.086596	down	-0.65645	0.0525628	down	-1.23663	0.0148217	down	-1.04448	0.0304729	down	-0.886228		-0.100123	0.123729	down	-0.548684	0.23001	up	0.348438
CUST_8729_PI422575199	AGAP013067-RA	AGAP013067	X	6949971	6953980	AGAP013067-PA [Anopheles gambiae str. PEST]	0.0969361	0.0385301	down	-0.384009	0.493489	up	0.0129175	0.262087	down	-0.0588383	0.489414	down	-0.240332	0.176032	up	0.511016	0.237588	up	0.22727	0.151619	up	0.27326		-0.0183457	0.426901	down	-0.00699767	0.250352	down	-0.0296938
CUST_5627_PI422575199	AGAP013293-RA	AGAP013293	2R	37880937	37882672	zinc finger protein 671	-0.0715222	0.204382	up	0.161539	0.021243	down	-0.198042	0.0142225	down	-0.572538	0.284382	up	0.271193	0.156462	up	0.43048	0.266948	up	0.0522324	0.10932	down	-0.302805		0.279878	0.00647736	up	0.264306	0.00462665	up	0.295451
CUST_2102_PI422575199	AGAP006607-RA	AGAP006607	2L	34691855	34693492	eukaryotic translation initiation factor 3 subunit 2	-0.137593	0.222942	down	-0.138574	0.00534234	down	-0.324749	0.163332	down	-0.0855019	0.39226	up	0.192933	0.376431	down	-0.046756	0.0606027	down	-0.247705	0.27666	up	0.0177255		0.301211	0.137698	up	0.138132	0.00594446	up	0.46429
CUST_5844_PI422575199	AGAP003597-RA	AGAP003597	2R	40392844	40401314	h3k9 methyltransferase	-0.306278	0.271805	up	0.0918966	0.000537264	down	-0.702636	0.0206113	down	-0.72955	0.332816	up	0.331324	0.188451	up	0.466218	0.107522	down	-0.410564	0.104554	down	-0.553033		0.916407	0.00135817	up	0.853126	0.00103811	up	0.979688
CUST_3644_PI422575199	AGAP002039-RA	AGAP002039	2R	14217622	14219247	fire exit	0.125021	0.00536862	up	0.413155	0.0750266	down	-0.199195	0.0445746	up	0.434763	0.464718	down	-0.11654	0.33923	up	0.109768	0.0593629	down	-0.396369	0.109198	up	0.388001		-0.51411	0.0625352	down	-0.272547	0.00337948	down	-0.755674
CUST_12783_PI422575199	AGAP009563-RA	AGAP009563	3R	36259773	36262113	myotubularin-related protein 2	0.0830403	0.112325	up	0.375628	0.0250927	down	-0.568011	0.258923	up	0.0516307	0.281777	up	0.273196	0.110693	up	0.504453	0.120802	down	-0.236577	0.101676	up	0.371117		-0.229673	0.0196633	down	-0.219782	0.0151731	down	-0.239563
CUST_5173_PI422575199	AGAP003086-RA	AGAP003086	2R	32378725	32379968	AGAP003086-PA [Anopheles gambiae str. PEST]	-0.754105	0.388623	up	0.143354	0.000337547	down	-1.61004	0.0147338	down	-1.44217	0.296195	up	0.494155	0.210836	up	0.619878	0.0269094	down	-1.09148	0.0706891	down	-1.14418		1.18651	0.00081767	up	1.25086	0.000987555	up	1.12217
CUST_487_PI422575199	AGAP005101-RA	AGAP005101	2L	10117831	10125074	AGAP005101-PA [Anopheles gambiae str. PEST]	-1.54677	0.0676896	down	-1.44561	5.54724e-05	down	-3.48879	0.277091	up	0.0635413	0.604019	up	7.28245e-05	0.0162946	down	-1.12787	0.000614424	down	-3.61789	0.163097	up	0.336001		-0.0226659	0.142473	down	-0.134057	0.239828	up	0.0887251
CUST_8605_PI422575199	AGAP000272-RA	AGAP000272	X	4994393	4996244	adenylate kinase isoenzyme 6	-0.434407	0.00512962	down	-0.644817	0.0778268	down	-0.173831	0.0514261	down	-0.291533	0.401116	down	-0.0806121	0.00463219	down	-0.846384	0.00551051	down	-0.389008	0.063659	down	-0.260867		-0.210781	0.00524394	down	-0.517398	0.239357	up	0.0958354
CUST_9234_PI422575199	AGAP010576-RA	AGAP010576	3L	6465288	6466437	uncharacterized protein c20orf72-like protein	-0.420909	0.00448007	down	-0.722102	0.240306	up	0.181612	0.00816962	down	-0.734692	0.578013	up	0.0181716	0.00735531	down	-0.759642	0.0738173	up	0.234698	0.00449948	down	-0.72533		-0.00142381	0.280672	up	0.0610255	0.27105	down	-0.0638731
CUST_1803_PI422575199	AGAP006327-RA	AGAP006327	2L	29733363	29734698	membrane glycoprotein lig-1	-0.0177612	0.0184606	up	0.68798	0.170856	down	-0.215421	0.0422503	down	-0.685994	0.375908	up	0.231258	0.0335392	up	0.750548	0.219587	down	-0.168831	0.0541674	down	-0.47485		0.527093	0.00598585	up	0.915642	0.292372	up	0.138544
CUST_13289_PI422575199	AGAP010063-RA	AGAP010063	3R	48531854	48533449	broad-complex core protein isoform 6	-0.0279666	0.0464984	down	-0.369123	0.0149777	down	-0.373244	0.0169857	up	0.443474	0.153943	up	0.107219	0.045034	down	-0.35892	0.0072826	down	-0.245365	0.0109314	up	0.735379		0.142122	0.275248	up	0.0493358	0.0125332	up	0.234909
CUST_1894_PI422575199	AGAP006413-RA	AGAP006413	2L	31604255	31607106	isoform c	0.418943	0.00771161	up	0.57397	0.0425283	down	-0.31268	0.00735775	up	0.852206	0.267779	up	0.0967577	0.0150085	up	0.679819	0.0494495	down	-0.207473	0.00652771	up	0.927814		-0.128055	0.18871	down	-0.321935	0.420444	up	0.0658246
CUST_12461_PI422575199	AGAP009235-RA	AGAP009235	3R	29061644	29062525	alpha- and gamma-adaptin-binding protein p34	-0.0201592	0.0199334	up	0.212816	0.486057	down	-0.0077106	0.0347732	down	-0.283832	0.541686	up	0.0172873	0.0425442	up	0.263998	0.299592	down	-0.0244367	0.0285993	down	-0.28179		0.655174	0.00286577	up	0.812004	0.0121203	up	0.498344
CUST_3802_PI422575199	AGAP002127-RA	AGAP002127	2R	16088787	16091558	actin-related protein 87c	0.0769796	0.300397	down	-0.0758175	0.00692782	down	-0.397118	0.00610359	up	0.577124	0.375257	up	0.0450727	0.388779	up	0.0190141	0.0249212	down	-0.254448	0.0230801	up	0.593124		-0.0312716	0.0957262	down	-0.158297	0.209923	up	0.0957541
CUST_10183_PI422575199	AGAP011590-RA	AGAP011590	3L	28545142	28547609	transmembrane protease serine 9-like	0.108832	0.201911	up	0.440983	0.400491	up	0.265791	0.0934013	up	0.144079	0.493367	up	0.205895	0.133464	down	-0.219825	0.285469	up	0.155554	0.239874	down	-0.133592		-0.00359288	0.43092	down	-0.0078565	0.472319	up	0.000670737
CUST_5378_PI422575199	AGAP003261-RA	AGAP003261	2R	34561243	34567193	isoform a	1.17219	0.00323789	up	0.649143	0.000337547	up	2.95057	0.0273067	up	0.820801	0.0587985	down	-0.692762	0.281274	up	0.0778921	0.000300833	up	2.39502	0.226037	up	0.139718		-0.563346	0.383666	up	0.210376	0.0438983	down	-1.33707
CUST_4645_PI422575199	AGAP002727-RA	AGAP002727	2R	26285372	26286453	AGAP002727-PA [Anopheles gambiae str. PEST]	0.0443918	0.333146	up	0.211113	0.378632	down	-0.254789	0.192692	down	-0.385791	0.525565	up	0.159737	0.31145	up	0.157022	0.06877	up	0.331512	0.145476	up	0.207283		-0.0329176	0.389056	down	-0.0214456	0.286368	down	-0.0443896
CUST_6626_PI422575199	AGAP004159-RA	AGAP004159	2R	50947787	50952802	malic enzyme	0.479297	0.0424292	up	0.34361	0.0109837	up	0.88526	0.0438467	up	0.62609	0.363012	down	-0.321898	0.37012	up	0.0734331	0.0665376	up	0.50795	0.134458	up	0.439436		0.103927	0.0322308	up	0.64621	0.0844425	down	-0.438356
CUST_13295_PI422575199	AGAP010069-RB	AGAP010069	3R	48594814	48596442	AGAP010069-PB [Anopheles gambiae str. PEST]	-0.263902	0.0106547	down	-0.663062	0.0513594	up	0.52185	0.244108	up	0.0513016	0.197512	down	-0.545154	0.0984203	down	-1.15998	0.306731	down	-0.0850722	0.190647	down	-0.248446		-0.17124	0.00582102	down	-0.304705	0.326279	down	-0.0377761
CUST_10984_PI422575199	AGAP011952-RA	AGAP011952	3L	35509736	35510690	casps4 protein	-0.169959	0.0246741	up	0.774295	0.393382	up	0.0998065	0.0099056	down	-1.31364	0.540443	down	-0.0536128	0.0191442	up	0.701666	0.214687	up	0.112373	0.00925079	down	-1.39425		0.615948	0.00104059	up	0.742467	0.00284657	up	0.48943
CUST_8339_PI422575199	AGAP000015-RA	AGAP000015	X	192291	201940	tyrosine-protein kinase	0.359067	0.026458	up	0.392393	0.00231122	down	-0.775701	0.00645006	up	1.08838	0.199213	up	0.207566	0.0179382	up	0.629523	0.00203699	down	-0.467876	0.0043304	up	1.28769		-0.0288534	0.270758	up	0.0594694	0.114681	down	-0.117176
CUST_13132_PI422575199	AGAP009909-RA	AGAP009909	3R	45193339	45197012	anopheles gambiae pest agap012679-pa	-0.509868	0.156439	down	-0.135177	0.0010554	down	-0.805952	0.00281734	down	-0.757889	0.386241	up	0.108686	0.378443	up	0.0284687	0.00357731	down	-0.696168	0.00904242	down	-0.692493		0.739158	0.00887734	up	0.468147	0.0011277	up	1.01017
DETOX_11_PI422610884	AGAP006364-RA	AGAP006364	2L	30505892	30512325	ABCB4A - ABC transporter	0.765259	0.491313	down	-0.0178941	0.00117235	up	1.28475	0.0165365	up	0.782142	0.186529	up	0.270577	0.0686404	up	0.243571	0.00211448	up	1.36925	0.0189501	up	0.929739		0.049954	0.436198	up	0.0273202	0.364561	up	0.0725878
CUST_11134_PI422575199	AGAP007839-RA	AGAP007839	3R	1762668	1763199	lim domain transcription factor	0.675332	0.493644	down	-0.0190744	0.0384602	up	0.223829	0.00491543	up	1.33076	0.29201	up	0.263511	0.0319064	up	0.508011	0.00610065	up	0.620166	0.00648839	up	1.38831		-0.154134	0.00229727	down	-0.231105	0.0537537	down	-0.0771624
CUST_1193_PI422575199	AGAP005732-RA	AGAP005732	2L	19927678	19929776	dim gamma-tubulin 5	-0.236329	0.0595721	up	0.204619	0.0198142	down	-0.498951	0.0250398	down	-0.728063	0.433399	up	0.136738	0.0875107	up	0.539743	0.0870703	down	-0.216129	0.0608319	down	-0.719191		0.408587	0.00239338	up	0.511261	0.0107511	up	0.305914
CUST_3305_PI422575199	AGAP007729-RA	AGAP007729	2L	49344123	49347452	activin receptor type	-0.399933	0.233791	down	-0.28694	0.464295	down	-0.0476046	0.0213852	down	-0.794232	0.558607	down	-0.0294818	0.042034	down	-0.408899	0.156752	down	-0.110584	0.00455953	down	-0.75134		0.131885	0.027596	up	0.183652	0.168192	up	0.080118
CUST_10649_PI422575199	AGAP012091-RA	AGAP012091	3L	37584610	37585115	AGAP012091-PA [Anopheles gambiae str. PEST]	-0.107164	0.316348	down	-0.263548	0.0123926	down	-0.384085	0.14802	down	-0.163572	0.320024	up	0.277712	0.216291	up	0.416897	0.192632	down	-0.219621	0.278884	down	-0.0290548		-0.03067	0.0418021	down	-0.0753517	0.362999	up	0.0140118
CUST_13509_PI422575199	AGAP010284-RA	AGAP010284	3R	52069576	52070481	rab6-interacting protein 2 elks erc cast	0.489935	0.119571	up	0.229828	0.0875155	up	0.34072	0.0035405	up	1.18448	0.357971	down	-0.223067	0.4003	down	-0.0251263	0.192997	up	0.153473	0.00964879	up	1.05624		-0.532775	0.00423684	down	-0.496184	0.00284506	down	-0.569366
CUST_11980_PI422575199	AGAP008739-RA	AGAP008739	3R	16408851	16410232	btb poz domain-containing protein 9	-1.42949	0.0401118	down	-1.54844	0.0201263	down	-0.957366	0.00432922	down	-1.87973	0.475623	up	0.180425	0.106971	down	-1.27486	0.0679104	down	-1.01952	0.0224886	down	-1.89704		0.445275	0.0164488	up	0.258857	0.00130774	up	0.631693
CUST_13642_PI422575199	AGAP012496-RA	AGAP012496	UNKN	8194507	8194758	anopheles gambiae pest agap012496-pa	-0.720892	0.0167115	down	-1.1261	0.030402	up	0.688896	0.0260713	down	-0.748437	0.326229	down	-1.00995	0.0138977	down	-1.7446	0.308409	down	-0.128921	0.0559385	down	-1.26619		-0.180302	0.0181906	down	-0.287611	0.261279	down	-0.0729941
CUST_9910_PI422575199	AGAP011312-RA	AGAP011312	3L	20843053	20847854	uncharacterized protein cg10915-like	0.364186	0.152854	up	0.139285	0.0217134	up	0.727404	0.193732	up	0.156033	0.49612	up	0.0224956	0.051176	up	0.191975	0.000514593	up	0.890327	0.171032	up	0.0800941		-0.0772436	0.323057	up	0.023281	0.00645218	down	-0.177768
CUST_832_PI422575199	AGAP005396-RA	AGAP005396	2L	14974487	14977568	AGAP005396-PA [Anopheles gambiae str. PEST]	-0.256366	0.517553	down	-0.00261307	0.47133	down	-0.0318323	0.117044	down	-0.299457	0.347227	down	-0.355804	0.106376	down	-0.327432	0.163552	down	-0.345481	0.0417435	down	-0.531378		-0.498241	0.0667284	down	-0.305948	0.00666349	down	-0.690535
CUST_10287_PI422575199	AGAP011705-RA	AGAP011705	3L	31692998	31715050	isoform b	0.220065	0.0723741	up	0.476569	0.320233	up	0.192664	0.201346	down	-0.15112	0.485196	down	-0.188968	0.305259	up	0.152521	0.138103	up	0.384694	0.146886	up	0.26506		-0.082014	0.0447967	down	-0.154698	0.442273	down	-0.00932977
CUST_7359_PI422575199	AGAP001537-RA	AGAP001537	2R	6040318	6043193	regulator of telomere elongation helicase 1 rtel1	0.275149	0.230037	up	0.333384	0.197667	down	-0.209661	0.275888	up	0.0152742	0.454648	up	0.141974	0.191429	up	0.74056	0.232191	up	0.25343	0.182115	up	0.517908		0.121186	0.0305021	up	0.144621	0.081611	up	0.0977518
CUST_649_PI422575199	AGAP005243-RA	AGAP005243	2L	12732251	12764561	dynein light chain axonemal	0.796801	0.00761219	up	0.607178	0.00831663	up	0.701693	0.0165921	up	1.17721	0.549707	down	-0.0772497	0.1821	up	0.523833	0.0492322	up	0.540394	0.0315682	up	1.2305		-0.354143	0.115297	down	-0.375523	0.142212	down	-0.332762
CUST_11731_PI422575199	AGAP008467-RA	AGAP008467	3R	10915406	10917570	sodium shloride dependent amino acid transporter	0.0332606	0.0336914	down	-0.697985	0.00210359	up	1.22558	0.0538258	up	0.439848	0.160978	down	-0.57357	0.0299328	down	-1.25351	0.0148108	up	0.56949	0.234949	down	-0.0838583		-0.498415	0.0318546	down	-0.56909	0.0664206	down	-0.42774
CUST_12642_PI422575199	AGAP009418-RA	AGAP009418	3R	32633143	32633488	1-acyl-sn-glycerol-3-phosphate acyltransferase	0.938243	0.00272038	up	0.839278	0.0017069	up	1.42881	0.0477075	up	0.325617	0.408179	up	0.130126	0.0202115	up	0.997561	0.00211448	up	1.61075	0.0453908	up	0.427442		-0.12327	0.371068	down	-0.0841328	0.264517	down	-0.162408
CUST_9299_PI422575199	AGAP010642-RA	AGAP010642	3L	7927581	7927856	AGAP010642-PA [Anopheles gambiae str. PEST]	0.853845	0.0168485	up	0.639567	0.0878292	up	0.331553	0.00408646	up	2.04034	0.239945	down	-0.204713	0.0379945	up	0.416025	0.147947	up	0.115244	0.00733042	up	1.58034		-0.0555092	0.0102592	down	-0.187417	0.108295	up	0.0763984
CUST_4894_PI422575199	AGAP002908-RC	AGAP002908	2R	29154310	29159467	splicing factor u2af large subunit	0.188076	0.375371	up	0.0765517	0.0571552	down	-0.341922	0.0509097	up	0.473211	0.237052	up	0.269886	0.109664	up	0.391608	0.20169	down	-0.11898	0.039168	up	0.647988		0.0787565	0.131717	up	0.12661	0.389716	up	0.0309032
CUST_12324_PI422575199	AGAP009091-RA	AGAP009091	3R	25554165	25559614	aromatic amino acid decarboxylase	-1.1164	0.0907356	down	-0.460772	0.0147988	down	-0.974438	0.00864919	down	-1.91019	0.592494	up	0.0194342	0.295331	down	-0.187562	0.00537565	down	-0.96377	0.0141197	down	-2.20164		0.685072	0.00165307	up	0.661799	0.00138667	up	0.708346
CUST_7728_PI422575199	AGAP000065-RA	AGAP000065	X	1013491	1025167	phorbol ester diacylglycerol-binding protein unc-13	0.63485	0.144827	up	0.468348	0.293276	down	-0.287884	0.0151098	up	0.969126	0.188216	up	0.40548	0.0314796	up	0.962255	0.116937	up	0.216271	0.00754962	up	1.48098		-0.0634478	0.438408	down	-0.00686404	0.0296095	down	-0.120031
CUST_5017_PI422575199	AGAP002986-RB	AGAP002986	2R	30567784	30617886	p21-activated pak	-0.36694	0.466788	down	-0.0364736	0.000337547	down	-1.08776	0.0533689	down	-0.363608	0.189758	up	0.348636	0.100013	up	0.317418	0.00187396	down	-0.816509	0.0327025	down	-0.214708		0.19918	0.456039	down	-0.020585	0.0954629	up	0.418944
CUST_8444_PI422575199	AGAP001082-RB	AGAP001082	X	23455889	23493707	saposin- isoform a	-0.686182	0.00299355	down	-0.787199	0.172116	down	-0.117646	0.00449363	down	-0.76164	0.205221	down	-0.220466	0.0053832	down	-1.00826	0.000426989	down	-0.473801	0.00687101	down	-0.968544		0.264553	0.314945	down	-0.0855574	0.00672477	up	0.614663
CUST_870_PI422575199	AGAP005433-RA	AGAP005433	2L	15452768	15457034	cg13698 cg13698-pb	0.159708	0.224832	up	0.214514	0.0457582	down	-0.367109	0.0682985	up	0.370839	0.594029	up	0.0103485	0.0567596	up	0.352087	0.125571	down	-0.150848	0.0346543	up	0.538765		0.00788946	0.209458	down	-0.0629116	0.156271	up	0.0786905
CUST_11977_PI422575199	AGAP008736-RA	AGAP008736	3R	16325421	16327593	AGAP008736-PA [Anopheles gambiae str. PEST]	-0.401451	0.435226	down	-0.111323	0.16323	down	-0.581626	0.0465038	down	-1.02748	0.573783	up	0.0489796	0.196613	up	0.534824	0.346826	down	-0.0310012	0.027908	down	-1.1921		0.133885	0.023833	up	0.138007	0.0285613	up	0.129762
CUST_2507_PI422575199	AGAP006983-RA	AGAP006983	2L	40462641	40463031	AGAP006983-PA [Anopheles gambiae str. PEST]	0.0629075	0.496373	down	-0.0136513	0.465438	up	0.0198388	0.15339	up	0.109843	0.391273	down	-0.291302	0.175125	down	-0.178568	0.0716092	up	0.16174	0.0841301	up	0.278243		-0.0162627	0.442397	down	-0.01224	0.419389	down	-0.0202854
CUST_6661_PI422575199	AGAP004189-RA	AGAP004189	2R	51619882	51621174	d-lactate dehydrognease 2	-0.142843	0.105321	down	-0.219944	0.0146009	up	0.696186	0.0651505	down	-0.551535	0.0467792	down	-0.451558	0.031069	down	-0.353271	0.00434559	up	0.348121	0.0100835	down	-0.776615		-0.0250846	0.0714051	down	-0.129218	0.174882	up	0.0790487
CUST_6283_PI422575199	AGAP003929-RA	AGAP003929	2R	46370360	46374845	matrix metalloproteinase	-0.0880649	0.134266	up	0.633698	0.416056	up	0.130085	0.0995997	down	-1.12526	0.484576	down	-0.321888	0.333105	up	0.271942	0.219171	up	0.433044	0.0113402	down	-0.871901		-0.0333778	0.189955	up	0.216652	0.127205	down	-0.283407
CUST_5164_PI422575199	AGAP003095-RA	AGAP003095	2R	32418935	32421669	dopachrome conversion enzyme	-0.766329	0.421229	down	-0.0673727	0.00365785	down	-1.00292	0.0150593	down	-1.29024	0.352678	up	0.13987	0.339482	down	-0.0770763	0.00638381	down	-0.950714	0.0206165	down	-1.20966		0.408838	0.0411235	up	1.07645	0.326875	down	-0.25877
DETOX_599_PI422610884	AGAP004173-RA	AGAP004173	2R	51217666	51218384	GSTD5 - Glutathion S-transferase; target probed by LSTM-AGAM-DETOX V3 probe agam-detox-1M20	-0.486387	0.306899	down	-0.227028	0.416108	down	-0.046783	0.041667	down	-1.00553	0.316981	up	0.203701	0.327139	down	-0.246451	0.293239	down	-0.0989212	0.0438381	down	-1.29361		0.021754	0.456352	up	0.00969878	0.40582	up	0.0338092
DETOX_574_PI422610884	AGAP004164-RA	AGAP004164	2R	50997215	51001446	GSTD1_5 - Glutathion S-transferase; target probed by LSTM-AGAM-DETOX V3 probe agam-detox-1N2	0.0816809	0.519866	down	-0.000558694	0.478335	up	0.0111434	0.0979163	down	-0.300356	0.265126	up	0.368938	0.174831	up	0.386797	0.0523163	up	0.340021	0.268366	up	0.0530387		0.978709	0.001074	up	0.971009	0.00104672	up	0.986409
CUST_12989_PI422575199	AGAP009772-RA	AGAP009772	3R	42781176	42783164	pentatricopeptide repeat domain 3	-0.720512	0.0602821	down	-0.382796	0.0177451	down	-0.254901	0.00613888	down	-1.14194	0.256418	down	-0.276289	0.0270617	down	-0.633041	0.00462019	down	-0.457017	0.00394981	down	-1.45337		-0.017374	0.38703	down	-0.0280137	0.455291	down	-0.00673441
CUST_533_PI422575199	AGAP005141-RA	AGAP005141	2L	10468015	10469971	AGAP005141-PA [Anopheles gambiae str. PEST]	-0.58932	0.219277	down	-0.667101	0.279163	down	-0.53912	0.0424061	down	-1.3648	0.0467792	up	0.689256	0.310702	up	0.234528	0.244305	down	-0.251522	0.0636705	down	-0.947902		0.170153	0.0379255	up	0.118595	0.00597403	up	0.22171
CUST_554_PI422575199	AGAP005160-RB	AGAP005160	2L	10785074	10811531	gtpase_rho	0.162458	0.0710319	up	0.157158	0.0583929	down	-0.138861	0.0101627	up	0.414076	0.317385	up	0.0683719	0.0336006	up	0.233502	0.146086	down	-0.0889495	0.0119649	up	0.397823		0.0298485	0.153331	down	-0.2319	0.102921	up	0.291597
CUST_10538_PI422575199	AGAP011979-RA	AGAP011979	3L	35814701	35816121	odorant receptor 7a	0.0252308	0.410959	down	-0.0806315	0.443607	up	0.0387453	0.243135	down	-0.052427	0.427649	down	-0.100958	0.169736	down	-0.185551	0.00791845	up	0.249471	0.172501	up	0.181777		-0.0812361	0.113263	down	-0.162389	0.476144	down	-8.27052e-05
CUST_1114_PI422575199	AGAP005655-RA	AGAP005655	2L	18335094	18338289	circadian protein clock arnt bmal pas	0.527885	0.253974	up	0.360567	0.139756	up	0.63801	0.0985018	up	0.998261	0.448451	down	-0.187657	0.321299	up	0.0766865	0.0815228	up	0.31745	0.0599802	up	0.776337		0.86759	0.00237418	up	1.24314	0.0357102	up	0.492041
CUST_469_PI422575199	AGAP005079-RB	AGAP005079	2L	9735321	9746596	gtp-binding protein alpha gna	0.100204	0.288923	down	-0.123084	0.0967346	up	0.186556	0.0170613	up	1.18094	0.255423	down	-0.625438	0.131689	down	-0.875121	0.138906	down	-0.469001	0.117404	up	0.700932		-1.84688	0.000837097	down	-2.27262	0.00237418	down	-1.42114
CUST_784_PI422575199	AGAP005352-RA	AGAP005352	2L	14470082	14472572	protein tyrosine non-receptor type nt1	0.32527	0.0886124	up	0.826373	0.470266	up	0.0482431	0.267362	up	0.0430256	0.396265	up	0.207991	0.0299592	up	0.702976	0.101257	up	0.256531	0.24412	up	0.0744729		-0.00595271	0.18468	down	-0.144079	0.205524	up	0.132173
CUST_10387_PI422575199	AGAP011810-RA	AGAP011810	3L	33476681	33495613	short-chain dehydrogenase	0.307045	0.0459628	up	0.24327	0.00647714	up	0.386395	0.0583849	up	0.30347	0.599475	down	-0.00240485	0.166006	up	0.15947	0.0170362	up	0.374191	0.0496039	up	0.375471		-0.026692	0.083742	up	0.254936	0.0537963	down	-0.30832
CUST_5185_PI422575199	AGAP003114-RA	AGAP003114	2R	32510088	32550892	serine threonine-protein phosphatase pp1-beta catalytic subunit	0.398747	0.0414235	up	0.414003	0.159766	up	0.158267	0.024908	up	0.451603	0.116366	up	0.209208	0.0253315	up	0.511192	0.048378	up	0.206685	0.0133084	up	0.650735		-0.00901591	0.454485	up	0.00340351	0.330733	down	-0.0214353
DETOX_515_PI422610884	AGAP012293-RA	AGAP012293	3L	39817658	39818599	CYP9L3 - Cytochrome P450 monooxygenase; target probed by LSTM-AGAM-DETOX V3 probe agam-detox-1I18	-0.313257	0.354046	down	-0.194482	0.438331	up	0.161023	0.0212349	down	-0.785589	0.486407	down	-0.0799048	0.0370906	down	-0.303175	0.121496	up	0.256942	0.012333	down	-1.01426		0.0494766	0.14304	up	0.0492123	0.140543	up	0.049741
CUST_10905_PI422575199	AGAP012351-RA	AGAP012351	3L	40904407	40905213	echinoderm microtubule-associated 2	0.176112	0.118702	up	0.441259	0.155936	up	0.475352	0.0219896	up	0.26957	0.368046	up	0.336823	0.285239	up	0.144201	0.297692	up	0.104638	0.0580763	down	-0.378347		-0.0269684	0.401758	down	-0.0203189	0.348847	down	-0.0336179
CUST_1389_PI422575199	AGAP005919-RA	AGAP005919	2L	23674437	23676179	AGAP005919-PA [Anopheles gambiae str. PEST]	0.280272	0.0320614	up	0.402582	0.159966	down	-0.368355	0.113967	up	0.462768	0.34676	up	0.146495	0.0398348	up	0.641144	0.165195	down	-0.191811	0.0210264	up	0.735302		0.0390858	0.198189	up	0.0416872	0.229318	up	0.0364843
CUST_12546_PI422575199	AGAP009324-RA	AGAP009324	3R	31268756	31270480	ribosomal protein isoform a	-0.131199	0.3476	down	-0.055858	0.213631	down	-0.100552	0.126674	down	-0.082735	0.548635	up	0.0396306	0.253873	down	-0.137662	0.028369	down	-0.288408	0.211305	down	-0.121977		0.171604	0.0861604	down	-0.319854	0.0121451	up	0.663063
CUST_4933_PI422575199	AGAP013008-RA	AGAP013008	2R	29832585	29833425	lin-52 homolog	0.772596	0.015495	up	0.233107	0.0319308	up	1.10787	0.0144664	up	1.213	0.601393	up	0.00136025	0.342012	up	0.0329598	0.00935928	up	0.859202	0.00587793	up	1.18943		-0.0240025	0.11586	up	0.138707	0.061539	down	-0.186712
CUST_943_PI422575199	AGAP005506-RA	AGAP005506	2L	16333403	16343670	protein boule	0.426847	0.0242185	up	0.418387	0.157961	up	0.151258	0.107082	up	0.166333	0.179171	up	0.348335	0.00300652	up	0.92181	0.0308009	up	0.419583	0.0439014	up	0.483713		0.346965	0.0171085	up	0.459295	0.0971904	up	0.234634
CUST_14034_PI422575199	AGAP012933-RA	AGAP012933	UNKN	40598472	40599604	glycosyltransferase 25 family member-like	-0.748721	0.340043	up	0.400416	0.00210359	down	-1.89383	0.0756385	down	-0.589558	0.370406	down	-0.136529	0.310086	up	0.100766	0.000780106	down	-1.86077	0.0331689	down	-0.649351		0.0402279	0.335122	up	0.0181941	0.0761536	up	0.0622618
CUST_3239_PI422575199	AGAP007676-RA	AGAP007676	2L	48943999	48946851	isoform b	0.0827251	0.190484	down	-0.293012	0.121082	down	-0.414835	0.0730782	up	0.682953	0.121761	up	0.28605	0.318138	down	-0.106561	0.0192334	down	-0.388096	0.0227361	up	1.0159		0.261289	0.0210919	up	0.309924	0.058759	up	0.212654
CUST_10637_PI422575199	AGAP012079-RA	AGAP012079	3L	37456703	37459665	nuclear lamin l1	-0.380287	0.409405	up	0.174335	0.281912	down	-0.58103	0.146415	down	-0.491435	0.603741	down	-0.00119179	0.346547	down	-0.201782	0.0367635	down	-1.0579	0.263431	down	-0.123904		0.0214977	0.193287	up	0.0447168	0.466335	down	-0.00172146
CUST_5660_PI422575199	AGAP003490-RA	AGAP003490	2R	38606946	38608408	serine-pyruvate aminotransferase	1.05964	0.00623415	up	0.944863	0.0379621	up	0.379254	0.00656114	up	2.01676	0.545886	down	-0.0645899	0.109166	up	0.837985	0.187574	up	0.180374	0.00964193	up	1.99858		1.43481	0.00170327	up	1.95111	0.0150852	up	0.918513
CUST_5179_PI422575199	AGAP003081-RA	AGAP003081	2R	32297590	32300052	cg13827 cg13827-pa	-0.150502	0.429899	down	-0.0826493	0.110579	down	-0.236069	0.227585	down	-0.0920184	0.483776	down	-0.0344856	0.299262	down	-0.0949407	0.00873542	down	-0.420333	0.259031	up	0.0229997		0.142308	0.0422473	up	0.288863	0.468097	down	-0.00424701
CUST_686_PI422575199	AGAP005265-RA	AGAP005265	2L	13395236	13401548	histone h1	0.286722	0.465289	down	-0.0742124	0.266692	up	0.345325	0.0194911	up	0.91243	0.418282	down	-0.282133	0.307386	down	-0.135167	0.312581	up	0.0426932	0.0441836	up	0.629265		-0.087421	0.396522	down	-0.0174492	0.0246794	down	-0.157393
DETOX_836_PI422610884	AGAP006220-RA	AGAP006220	2L	28512602	28517680	XD18014 - Xanthine dehydrogenase; target probed by LSTM-AGAM-DETOX V3 probe agam-detox-2E3	-0.235012	0.0824084	down	-0.20084	0.00547941	down	-0.395297	0.229774	up	0.0414643	0.193832	down	-0.147794	0.0116437	down	-0.271435	0.00108827	down	-0.485704	0.160298	down	-0.0982614		-0.0184093	0.402785	down	-0.0292728	0.457662	down	-0.00754573
CUST_7895_PI422575199	AGAP000088-RA	AGAP000088	X	1457228	1458852	cytochrome p450	0.287097	0.393988	up	0.115167	0.434843	up	0.0436886	0.131345	up	0.116589	0.349977	down	-0.61252	0.244235	up	0.239091	0.0869344	up	0.519411	0.103815	up	0.688634		0.0033524	0.391501	up	0.0183077	0.423548	down	-0.0116029
CUST_9001_PI422575199	AGAP010335-RA	AGAP010335	3L	1628435	1648884	protein kinase c-binding protein nell1	0.31571	0.428262	down	-0.0514234	0.483732	up	0.0265785	0.0342164	up	0.594909	0.587332	up	0.0121538	0.281932	up	0.379894	0.184596	up	0.0808969	0.0144599	up	0.863405		-0.13479	0.0598764	down	-0.209654	0.322901	down	-0.0599258
CUST_6696_PI422575199	AGAP004221-RA	AGAP004221	2R	52059089	52060836	ryder cup	0.759351	0.0442106	up	0.602551	0.472342	down	-0.0516337	0.0240011	up	2.52794	0.438196	down	-0.106232	0.0222944	up	0.44683	0.302604	down	-0.0281039	0.0336973	up	1.05853		-0.165919	0.0245361	down	-0.254615	0.244603	down	-0.0772221
CUST_5805_PI422575199	AGAP013257-RA	AGAP013257	2R	4200869	4201633	fk506-binding protein 4	-0.444653	0.0181085	down	-0.453647	0.463044	down	-0.0112306	0.0313779	down	-0.577539	0.277429	down	-0.147781	0.0477915	down	-0.557608	0.0772441	down	-0.276806	0.0232983	down	-0.791087		-0.140015	0.00186752	down	-0.266508	0.387285	down	-0.0135212
CUST_10139_PI422575199	AGAP011543-RA	AGAP011543	3L	27009752	27015302	AGAP011543-PA [Anopheles gambiae str. PEST]	0.786	0.00141648	up	0.580181	0.00953493	down	-0.564809	0.00393924	up	1.99878	0.134684	up	0.323073	0.0113696	up	0.799087	0.0134547	down	-0.323444	0.00394922	up	2.22621		-0.209557	0.138339	up	0.299891	0.0166461	down	-0.719005
CUST_6792_PI422575199	AGAP004263-RA	AGAP004263	2R	53467885	53469763	protein takeout-like	-1.18078	0.0029554	down	-1.45804	0.159182	up	0.262747	0.00370071	down	-1.80137	0.158775	down	-0.414667	0.00768808	down	-1.81285	0.260616	down	-0.131737	0.00368253	down	-2.14342		-0.0120027	0.161107	down	-0.379634	0.176463	up	0.355629
CUST_8498_PI422575199	AGAP000172-RA	AGAP000172	X	2926570	2927601	methyltransferase like 5	0.123693	0.0122955	up	0.241564	0.000334236	up	0.653171	0.0035405	down	-0.524377	0.535413	down	-0.0365256	0.223806	up	0.108775	0.000150707	up	0.682573	0.0230316	down	-0.419549		0.15083	0.417076	up	0.028012	0.0432903	up	0.273649
CUST_9694_PI422575199	AGAP011079-RA	AGAP011079	3L	16309513	16312746	isoform a	0.806052	0.00219629	up	0.592795	0.160807	up	0.155354	0.00528857	up	1.45555	0.412036	up	0.137645	0.0419659	up	0.748999	0.0890241	up	0.290053	0.00859259	up	1.59357		0.131897	0.323057	down	-0.16534	0.114114	up	0.429133
CUST_13263_PI422575199	AGAP010038-RA	AGAP010038	3R	48108669	48113229	AGAP010038-PA [Anopheles gambiae str. PEST]	0.305131	0.0793	up	0.33876	0.28153	up	0.138012	0.0424717	up	0.28243	0.510405	up	0.0800814	0.130586	up	0.406754	0.0253727	up	0.306906	0.0263838	up	0.357925		0.0303667	0.359895	down	-0.0144029	0.0422032	up	0.0751363
CUST_3751_PI422575199	AGAP001215-RA	AGAP001215	2R	1608204	1613085	tetratricopeptide repeat protein 39c	-0.0326204	0.0910412	up	0.231313	0.00879991	down	-0.38996	0.0366781	down	-0.284156	0.343723	up	0.237955	0.123342	up	0.374977	0.295039	down	-0.0438876	0.133822	down	-0.0840092		0.315081	0.0279057	up	0.269125	0.0117101	up	0.361038
CUST_2261_PI422575199	AGAP006747-RA	AGAP006747	2L	37733113	37744769	rel2	0.0106315	0.0705049	up	0.560832	0.0763129	up	0.460362	0.0202392	down	-1.58223	0.247619	up	0.541817	0.00569293	up	1.00548	0.00580495	up	0.813541	0.00661267	down	-1.1942		0.442495	0.136255	up	0.278362	0.0214169	up	0.606628
CUST_10511_PI422575199	AGAP011947-RA	AGAP011947	3L	35478598	35482503	leucine-rich transmembrane protein	0.0562156	0.293112	down	-0.1165	0.458795	down	-0.0951887	0.0926068	up	0.151405	0.282175	up	0.312124	0.185671	down	-0.205506	0.283289	up	0.196437	0.0285028	up	0.406647		-0.0497504	0.30964	down	-0.0425199	0.250099	down	-0.0569808
CUST_8856_PI422575199	AGAP000469-RA	AGAP000469	X	8098317	8102973	uncharacterized protein c6orf106-like protein	0.321338	0.031714	up	0.56618	0.00779754	up	0.739975	0.128885	down	-0.193408	0.566227	down	-0.0169351	0.12539	up	0.463884	0.0230052	up	0.545781	0.156367	down	-0.194384		0.166805	0.0798419	up	0.256462	0.334211	up	0.0771478
DETOX_198_PI422610884	AGAP005836-RA	AGAP005836	2L	22313684	22315544	COEJHE4E - Carboxylesterase, incorrectly named as COEJHE4F in Ensembl; target probed by LSTM-AGAM-DETOX V3 probe agam-detox-1G24; alternative detox probe for AG_DETOX_P066	-0.143201	0.276921	down	-0.121737	0.0899859	down	-0.427977	0.217752	down	-0.104042	0.473069	up	0.0705685	0.189794	down	-0.198722	0.305486	down	-0.119994	0.197836	up	0.113268		-0.0130184	0.455704	down	-0.00842556	0.433378	down	-0.0176113
CUST_3659_PI422575199	AGAP002046-RA	AGAP002046	2R	14488896	14490269	odorant receptor 7a	0.0751206	0.423772	down	-0.154523	0.285552	down	-0.302465	0.159289	up	0.311673	0.554169	down	-0.0905723	0.398686	down	-0.0330587	0.0639112	up	0.615978	0.283645	up	0.0131184		-0.006404	0.44842	up	0.00671376	0.393353	down	-0.0195218
CUST_4464_PI422575199	AGAP002625-RB	AGAP002625	2R	24304518	24307559	isoform a	-0.0156384	0.00134023	down	-0.795866	0.446746	up	0.0260624	0.0433709	up	0.576177	0.227882	up	0.0984032	0.00500553	down	-0.713029	0.078652	up	0.173467	0.04076	up	0.639358		-0.73111	0.00248428	down	-0.995929	0.0231554	down	-0.466291
CUST_4224_PI422575199	AGAP002429-RA	AGAP002429	2R	21226460	21228741	cytochrome p450	-0.995438	0.148659	down	-0.331468	0.214073	down	-0.354584	0.0062445	down	-2.72572	0.582592	down	-0.036589	0.371254	up	0.0750347	0.0537551	down	-0.608138	0.00575136	down	-2.02775		0.246818	0.0114127	up	0.342593	0.0996286	up	0.151044
CUST_8733_PI422575199	AGAP000374-RA	AGAP000374	X	6848267	6860655	meiotic checkpoint regulator cut4	0.363084	0.212538	up	0.597124	0.469354	down	-0.0847325	0.280315	up	0.069019	0.367407	up	0.284345	0.142751	up	0.783713	0.36098	up	0.00426173	0.0395975	up	0.809121		0.00523023	0.373888	up	0.0100186	0.471834	up	0.000441901
CUST_1681_PI422575199	AGAP006179-RB	AGAP006179	2L	27798852	27808355	troponin c	0.592052	0.00259414	up	0.660264	0.226244	up	0.154606	0.0145295	up	0.856585	0.499535	up	0.0907637	0.0459302	up	0.808952	0.238825	up	0.0846519	0.023523	up	0.987253		-0.680298	0.393134	up	0.130964	0.0110163	down	-1.49156
CUST_691_PI422575199	AGAP005270-RA	AGAP005270	2L	13502754	13504208	ubiquitin-like domain-containing ctd phosphatase 1	-0.44177	0.337717	down	-0.075597	0.00355509	down	-0.559965	0.00822457	down	-0.972116	0.267266	up	0.214603	0.181739	up	0.228169	0.0374597	down	-0.365681	0.0271383	down	-0.905431		0.431666	0.0321655	up	0.591854	0.168926	up	0.271479
CUST_761_PI422575199	AGAP005332-RA	AGAP005332	2L	14192506	14231241	isoform b	0.120171	0.479423	up	0.0702769	0.128089	up	0.390872	0.139734	up	0.213979	0.353145	down	-0.368317	0.0632256	down	-0.520906	0.0648755	up	0.547611	0.28317	up	0.0191954		-0.00685443	0.179025	up	0.159117	0.159546	down	-0.172825
CUST_6993_PI422575199	AGAP013017-RA	AGAP013017	2R	55795232	55798621	AGAP013017-PA [Anopheles gambiae str. PEST]	0.442398	0.321368	up	0.411112	0.501821	up	0.00949754	0.0372422	up	1.05348	0.348233	up	0.644079	0.410697	up	0.00960252	0.285759	up	0.0967612	0.0476469	up	1.07393		-0.0694577	0.0505047	down	-0.0734013	0.0666165	down	-0.0655142
CUST_9026_PI422575199	AGAP010359-RA	AGAP010359	3L	2207017	2221124	protein gooseberry-neuro-like	-0.0958712	0.0575899	down	-0.354087	0.182464	down	-0.459875	0.27101	down	-0.111711	0.534611	up	0.114634	0.330221	down	-0.133306	0.10219	up	0.6459	0.249199	down	-0.162148		-0.0230027	0.414932	down	-0.0139953	0.328612	down	-0.0320101
CUST_11359_PI422575199	AGAP008067-RA	AGAP008067	3R	5010619	5011296	nadph oxidase	0.0246624	0.320828	down	-0.0777317	0.409134	down	-0.0715553	0.275715	down	-0.0444167	0.535501	up	0.0890731	0.244751	down	-0.0969005	0.0487526	up	0.248409	0.183822	up	0.190169		-0.0265033	0.406213	down	-0.0196301	0.353405	down	-0.0333764
CUST_10119_PI422575199	AGAP011524-RA	AGAP011524	3L	26479906	26480963	isoform c	0.195825	0.0559294	up	0.374694	0.368791	down	-0.219298	0.286191	up	0.0511568	0.603096	up	0.00204936	0.102978	up	0.430193	0.106258	up	0.298455	0.148041	up	0.239751		0.00186797	0.31249	up	0.0340066	0.332078	down	-0.0302706
CUST_10821_PI422575199	AGAP012266-RA	AGAP012266	3L	39543679	39545414	family c2 unassigned peptidase (c02 family)	0.898968	0.0213035	up	0.747614	0.170517	up	0.319005	0.0252963	up	1.15814	0.547006	up	0.0609113	0.0127781	up	0.95606	0.00377327	up	0.413436	0.00908568	up	1.79955		-0.0447576	0.220815	up	0.0481857	0.0276267	down	-0.137701
CUST_3908_PI422575199	AGAP002221-RA	AGAP002221	2R	17704454	17706258	notchless homolog 1	-0.281454	0.35215	down	-0.0494035	0.00355565	down	-0.461417	0.00613888	down	-0.658187	0.23388	up	0.221963	0.0956505	up	0.27359	0.0130901	down	-0.292618	0.00570455	down	-0.500688		0.106479	0.325107	up	0.0957939	0.288245	up	0.117164
DETOX_82_PI422610884	AGAP003568-RA	AGAP003568	2R	39696147	39718271	COE22933 - Carboxylesterase	-0.0537414	0.415546	up	0.24408	0.492369	up	0.0404578	0.227098	down	-0.336961	0.455674	down	-0.251883	0.229749	up	0.447293	0.243694	down	-0.161665	0.0214058	down	-0.555654		-0.0499425	0.118569	down	-0.0479145	0.101879	down	-0.0519705
CUST_6183_PI422575199	AGAP003861-RA	AGAP003861	2R	44676742	44678068	peptide mitochondrial	0.472371	0.0455123	down	-0.663755	0.314204	down	-0.388411	0.0613435	up	1.50814	0.285613	up	0.250716	0.0536682	down	-0.611735	0.238463	up	0.295226	0.0142202	up	2.69476		0.0513978	0.405791	up	0.0231407	0.219018	up	0.0796549
CUST_9787_PI422575199	AGAP011173-RA	AGAP011173	3L	18232192	18233841	ribosomal protein l11	0.0395604	0.260431	up	0.120997	0.0280798	down	-0.336305	0.190298	up	0.108979	0.349131	up	0.170206	0.0807392	up	0.41543	0.0753665	down	-0.239712	0.1919	up	0.167973		0.371938	0.00860923	up	0.286847	0.00224104	up	0.457028
CUST_307_PI422575199	AGAP004948-RA	AGAP004948	2L	6693033	6694970	deoxyribonuclease i	-0.96226	0.0199078	down	-0.64532	0.226365	up	0.184636	0.00669873	down	-1.70666	0.15737	down	-0.558098	0.0064781	down	-1.18882	0.0433545	down	-0.375439	0.00565856	down	-2.04195		0.313175	0.0226714	up	0.469496	0.216019	up	0.156854
CUST_13385_PI422575199	AGAP010160-RA	AGAP010160	3R	49671242	49684903	myosin i	0.085905	0.158281	up	0.298462	0.0532791	down	-0.539886	0.032117	up	0.82242	0.362971	down	-0.197205	0.385216	up	0.0617777	0.0585072	down	-0.762815	0.0925788	up	0.635471		-0.219656	0.108439	down	-0.404075	0.442808	down	-0.0352366
CUST_13635_PI422575199	AGAP012489-RA	AGAP012489	UNKN	7130428	7131102	anopheles gambiae pest agap012489-pa	0.187052	0.0769758	down	-0.34609	0.065291	up	0.489417	0.040216	up	0.431993	0.572096	up	0.0217709	0.117246	down	-0.276983	0.0111709	up	0.524936	0.00750846	up	0.299039		-0.316604	0.0920357	down	-0.271586	0.0470454	down	-0.361621
CUST_9487_PI422575199	AGAP010855-RA	AGAP010855	3L	12071641	12081592	sucrose transport protein	0.033917	0.0350328	up	0.557602	0.00572715	up	0.911135	0.26461	down	-0.104692	0.070167	down	-0.825674	0.385966	up	0.0481843	0.264047	up	0.117607	0.0323016	down	-1.32633		0.0563302	0.3732	up	0.0219753	0.0958573	up	0.0906851
CUST_8862_PI422575199	AGAP000473-RA	AGAP000473	X	8188246	8190883	amino acid transporter	-0.38682	0.486444	down	-0.0191704	0.0161169	down	-0.390326	0.0306509	down	-1.05816	0.500727	up	0.0956978	0.119803	up	0.511601	0.120798	down	-0.30175	0.0192506	down	-1.06311		0.25516	0.00919665	up	0.290477	0.0211902	up	0.219842
CUST_13916_PI422575199	AGAP012809-RA	AGAP012809	UNKN	30770941	30772030	mitochondrial chaperone bcs1	0.471409	0.000741381	up	0.5884	0.00291199	up	0.45847	0.0105109	up	0.312325	0.579363	up	0.00675342	0.00319844	up	0.729525	0.00462019	up	0.466849	0.0402369	up	0.272884		0.0521878	0.00168609	up	0.451129	0.00348145	down	-0.346754
CUST_7525_PI422575199	AGAP001690-RB	AGAP001690	2R	8465599	8507940	0	0.637455	0.466261	down	-0.0475424	0.252318	up	0.170486	0.00368003	up	2.03972	0.496281	down	-0.110616	0.0573121	down	-0.183104	0.260885	up	0.0479798	0.00605292	up	1.79719		-1.07263	0.000227253	down	-1.47452	0.000956455	down	-0.670739
CUST_4320_PI422575199	AGAP002525-RA	AGAP002525	2R	22360892	22363476	eukaryotic translation initiation factor 2a	0.0269691	0.0237043	down	-0.204871	0.495795	up	0.00377575	0.0728017	up	0.164636	0.276772	up	0.141875	0.234563	down	-0.0777454	0.210222	up	0.0551171	0.0281631	up	0.220902		-0.00416956	0.128779	down	-0.197242	0.13853	up	0.188903
CUST_12144_PI422575199	AGAP008910-RA	AGAP008910	3R	20629311	20632202	dna polymerase delta small subunit	-0.531878	0.0268441	down	-0.325114	0.005836	down	-0.57982	0.00503195	down	-1.04758	0.1478	up	0.254634	0.386239	down	-0.0223488	0.0126368	down	-0.347159	0.0130474	down	-0.869239		0.0559076	0.197298	up	0.0967908	0.435802	up	0.0150245
CUST_12325_PI422575199	AGAP009091-RB	AGAP009091	3R	25554165	25559614	aromatic amino acid decarboxylase	-1.09025	0.0759253	down	-0.297769	0.0119608	down	-0.933952	0.00954803	down	-1.92055	0.594038	up	0.0162432	0.263064	down	-0.240898	0.00512392	down	-0.928556	0.0126002	down	-2.21976		0.692054	0.00213486	up	0.679269	0.00194046	up	0.704838
CUST_13634_PI422575199	AGAP012488-RA	AGAP012488	UNKN	7099119	7100741	wd repeat and fyve domain-containing protein 3	0.477433	0.488604	down	-0.0488835	0.134607	up	0.612445	0.0076882	up	1.17983	0.6003	down	-0.00337013	0.137579	down	-0.342657	0.0105223	up	0.516345	0.0043304	up	0.947519		-0.204164	0.00614018	down	-0.294736	0.0858071	down	-0.113593
CUST_8966_PI422575199	AGAP000232-RA	AGAP000232	X	4345318	4352646	regulator of g protein signaling	-0.189512	0.458154	up	0.180613	0.409969	down	-0.389994	0.275604	down	-0.114375	0.461286	down	-0.219015	0.305255	down	-0.244449	0.321995	down	-0.107433	0.121285	down	-0.461433		-0.0369397	0.264516	down	-0.0376553	0.272706	down	-0.0362241
CUST_10289_PI422575199	AGAP011707-RA	AGAP011707	3L	31719478	31720952	guanine nucleotide exchange factor	0.0168702	0.507741	up	0.00811155	0.422239	up	0.03859	0.25774	down	-0.0483408	0.31515	down	-0.329007	0.413228	up	0.00620464	0.0240121	up	0.560348	0.139681	down	-0.463693		-0.0211548	0.44296	down	-0.0108714	0.376209	down	-0.0314383
CUST_3202_PI422575199	AGAP007643-RC	AGAP007643	2L	48608644	48628119	14-3-3 zeta	-0.156077	0.0252148	down	-0.198372	0.00237066	down	-0.213913	0.0278079	down	-0.15861	0.258417	up	0.156558	0.249905	down	-0.0887387	0.125648	down	-0.114118	0.0604706	down	-0.162709		-0.0865614	0.118342	down	-0.255614	0.351965	up	0.0824909
CUST_4830_PI422575199	AGAP002856-RA	AGAP002856	2R	28314102	28314668	AGAP002856-PA [Anopheles gambiae str. PEST]	-0.499542	0.0486209	down	-0.920296	0.494371	down	-0.00460605	0.122214	down	-0.885639	0.542654	down	-0.11864	0.156888	down	-0.695557	0.0594958	up	0.280614	0.0413781	down	-0.77177		-0.0416311	0.281815	down	-0.0473922	0.332212	down	-0.03587
CUST_6435_PI422575199	AGAP013121-RB	AGAP013121	2R	49412738	49436950	glucosyl glucuronosyl transferases	-0.0725227	0.236751	down	-0.357261	0.111638	down	-0.207303	0.0947638	up	0.423485	0.387961	down	-0.243284	0.241227	down	-0.292931	0.123886	down	-0.303384	0.146159	up	0.302258		-0.153796	0.0308939	down	-0.167582	0.0499868	down	-0.140011
CUST_13443_PI422575199	AGAP010219-RA	AGAP010219	3R	50911789	50914690	dna replication licensing factor mcm6	-0.906537	0.0720396	down	-0.75347	0.0333645	down	-1.42973	0.0216643	down	-1.32948	0.313373	up	0.441515	0.325823	down	-0.195282	0.0641878	down	-0.772654	0.063642	down	-0.958609		0.193588	0.0102259	up	0.342458	0.34587	up	0.0447171
CUST_5412_PI422575199	AGAP003289-RA	AGAP003289	2R	35082247	35085308	carbonic anhydrase	1.09272	0.0459628	up	1.5923	0.0546579	up	1.80873	0.0724492	up	1.97596	0.139291	down	-2.04621	0.207452	up	0.588475	0.0957198	up	0.700844	0.247475	down	-0.109984		-0.0715034	0.0464845	down	-0.08029	0.0837338	down	-0.0627167
CUST_12580_PI422575199	AGAP009358-RC	AGAP009358	3R	31754166	31754771	0	-1.91117	0.0418331	down	-2.56062	0.427381	up	0.040275	0.0410989	down	-3.00528	0.307103	up	0.374382	0.025246	down	-3.05184	0.357108	up	0.00561667	0.0423982	down	-2.89515		-0.200625	0.0338679	down	-0.378431	0.438244	down	-0.0228194
CUST_5432_PI422575199	AGAP001368-RB	AGAP001368	2R	3634518	3645862	AGAP001368-PA [Anopheles gambiae str. PEST]	0.57176	0.00952394	up	0.881462	0.495966	down	-0.00629694	0.00837891	up	0.560851	0.349771	up	0.261422	0.00363601	up	1.08365	0.0409419	up	0.230226	0.0111443	up	0.680666		0.2179	0.3559	down	-0.0985571	0.0349559	up	0.534357
CUST_5418_PI422575199	AGAP003300-RA	AGAP003300	2R	35216911	35219286	zinc transporter	-0.336942	0.0950184	down	-0.248094	0.00726904	down	-0.481074	0.0378801	down	-0.512476	0.357302	up	0.192299	0.203823	down	-0.165509	0.00731649	down	-0.40538	0.156616	down	-0.20912		0.377857	0.0457959	up	0.353563	0.0324395	up	0.402151
CUST_12840_PI422575199	AGAP009618-RA	AGAP009618	3R	37048121	37048840	uncharacterized conserved protein	-0.248967	0.00964003	down	-0.402403	0.20759	up	0.136422	0.0445147	down	-0.289395	0.342915	down	-0.124268	0.0287398	down	-0.575654	0.330497	up	0.0169953	0.0642915	down	-0.379769		-0.240229	0.0190635	down	-0.293232	0.0641699	down	-0.187225
CUST_12093_PI422575199	AGAP008861-RA	AGAP008861	3R	19868089	19869122	trypsin	-0.49686	0.01364	down	-1.11693	0.396307	down	-0.11758	0.217818	up	0.174753	0.437899	down	-0.369572	0.0354073	down	-1.52842	0.0936673	down	-0.534685	0.216608	up	0.141703		-1.47294	0.000951863	down	-2.57511	0.139746	down	-0.370768
CUST_9627_PI422575199	AGAP011012-RA	AGAP011012	3L	14557576	14557926	AGAP011012-PA [Anopheles gambiae str. PEST]	-0.0816972	0.517513	down	-0.00202676	0.481171	up	0.0129845	0.158554	up	0.111111	0.355915	up	0.256697	0.172147	down	-0.180914	0.161309	down	-0.294833	0.251962	down	-0.136506		-0.0335664	0.299802	down	-0.035469	0.320444	down	-0.0316637
CUST_1444_PI422575199	AGAP005967-RA	AGAP005967	2L	24302687	24303296	adult cuticle	0.196174	0.470542	up	0.0422433	0.00242684	up	0.517351	0.184639	up	0.201261	0.363014	up	0.0559435	0.3158	down	-0.131714	0.0542772	up	0.323923	0.153371	up	0.223981		-0.00461883	0.243549	up	0.0589394	0.209681	down	-0.0681771
CUST_7160_PI422575199	AGAP004559-RK	AGAP004559	2R	57595300	57600255	ras-related protein rab-11a	-0.23312	0.478834	down	-0.0199976	0.226033	up	0.0754588	0.0184789	down	-0.423451	0.229507	down	-0.162264	0.0178714	down	-0.213592	0.0749714	down	-0.108544	0.00734109	down	-0.708592		0.343327	0.00788996	up	0.333832	0.00668095	up	0.352822
[truncated: 13,714 more rows]

## Sheet: (B) Exp1_signficant
Table S2B. Significant microarray probes from experiment 1 (Exp1)								Tiassalé		Tiassalé		Tiassalé		Tiassalé_selected		Tiassalé_selected		Tiassalé_selected		Tiassalé_selected
[truncated: 147 more rows]

## Sheet: (C) David_output_Exp1
Table S2C. DAVID functional annotation clustering for Exp1
[truncated: 21 more rows]

[truncated: 2 more sheets: (D) Exp2_significant, (E) Exp1 & Exp2 significant]
