# Supplementary material for: CYP6 P450 Enzymes and ACE-1 Duplication Produce Extreme and Multiple Insecticide Resistance in the Malaria Mosquito Anopheles gambiae
Source: PLoS Genet. 2014 Mar 20;10(3):e1004236. doi: 10.1371/journal.pgen.1004236 (PMC3961184; doi:10.1371/journal.pgen.1004236)
Supplement: Table S6 — qRT-PCR primer details for copy number variant analysis. (XLSX) [file pgen.1004236.s012.xlsx]

## Sheet: Table S6
Table S6. qRT-PCR primer details for copy number variation analysis
gene	AGAP	primer name	primer sequence	efficiency (%)
Elongation Factor	AGAP005128	EF_gq_1F	AGCAGCTGTTCAGCAAAACG	93.5
		EF_gq_1R	TCTCCCGCACAGTGAAAGAC
CYP4G16	AGAP001076	CYP4G16gq_5F	ATTGCGCATACAGATGGCCT	95.5
		CYP4G16gq_5R	CGGTCCAGGTATCCGTTCAG
ACE-1	AGAP001356	Ace-1_gq_5F	CCATGTGGAACCCGAACACG	93.8
		Ace-1_gq_5R	GTCGTACACGTCCAGGGTG
ACE-1	AGAP001356	Ace1_gq_12_F	TATCTGTACACGCACCGCAG	97.2
		Ace1_gq_12_R	TTCGCCGAACACGTAGTTGA
ACE-1	AGAP001356	Ace1_gq_1bF	CGGCGACCGTCAGATTCATA	96.9
		Ace1_gq_1bR	GTCCGCCACCACTTGTTTTC
