# Supplementary material for: CYP6 P450 Enzymes and ACE-1 Duplication Produce Extreme and Multiple Insecticide Resistance in the Malaria Mosquito Anopheles gambiae
Source: PLoS Genet. 2014 Mar 20;10(3):e1004236. doi: 10.1371/journal.pgen.1004236 (PMC3961184; doi:10.1371/journal.pgen.1004236)
Supplement: Table S7 — qRT-PCR primer details for gene expression analysis. (XLSX) [file pgen.1004236.s013.xlsx]

## Sheet: Table S7
Table S7. qRT-PCR primer details for gene expression analysis
gene	AGAP	primer name	primer sequence	efficiency (%)
Rps7	AGAP010592	S7qf1	AGAACCAGCAGACCACCATC	106.4
		S7qR1	GCTGCAAACTTCGGCTATTC
Elongation Factor	AGAP005128	EFf1	GGCAAGAGGCATAACGATCAATGCG	91.1
		EFr1	GTCCATCTGCGACGCTCCGG
ACE-1	AGAP001356	Ace-1_q3_F	CACGGCGACGAGATCAACTA	106.3
		Ace-1_q3_R	TGGGATTTGGATTGCCGGTT
CYP6M2	AGAP008212	M2qf1	TACGATGACAACAAGGGCAAG	104.4
		M2qr1	GCGATCGTGGAAGTACTGG
CYP6P3	AGAP002865	P3qf2	TGTGATTGACGAAACCCTTCGGAAG	105.4
		P3qr2	ATAGTCCACAGACGGTACGCGGG
CYP6P5	AGAP002866	CYP6P5_q3_F	AACCCGGACATTCAGGATCG	90.7
		CYP6P5_q3_R	TGCGTAACGTTTCGTTGATTACG
CYP6P4	AGAP002867	CYP6P4_9b_F	GTCTGCGGGAGGAAATCGAG	102.3
		CYP6P4_9b_R	TACTTGCGCAGGGTTTCATTG
